# Supplementary material for: Circulating MicroRNAs as Potential Predictors of Anthracycline-Induced Troponin Elevation in Breast Cancer Patients: Diverging Effects of Doxorubicin and Epirubicin
Source: J Clin Med. 2020 May 11;9(5):1418. doi: 10.3390/jcm9051418 (PMC7290665; doi:10.3390/jcm9051418)
Supplement: Supplementary file 1 [file jcm-09-01418-s001.zip › Table S1.xlsx]

## Sheet: Table S1
Table S1. Troponin data of all evaluated patients.
Drug	Troponin Group	T0 Troponin value	Threshold	T1 Troponin value	Threshold	T2 Troponin value	Threshold
DOX	Tn+	10.4 pg/mL	Hs I - 15.6 pg/mL	290.4 pg/mL	Hs I - 15.6 pg/mL	0.0 pg/mL	Hs I - 15.6 pg/mL
DOX	Tn+	0.0 pg/mL	Hs I - 15.6 pg/mL	18.89 pg/mL	Hs I - 15.6 pg/mL	3.599 ng/L	Hs I - 15.6 pg/mL
DOX	Tn+	0.0 pg/mL	Hs I - 15.6 pg/mL	17.8 pg/mL	Hs I - 15.6 pg/mL	6.5 ng/L	Hs I - 15.6 pg/mL
DOX	Tn+	0.0 pg/mL	Hs I - 15.6 pg/mL	20.8 pg/mL	Hs I - 15.6 pg/mL	0.0 pg/mL	Hs I - 15.6 pg/mL
DOX	Tn+	0.0 pg/mL	Hs I - 15.6 pg/mL	26.8 ng/L	Hs I - 15.6 pg/mL	1.9 ng/L	Hs I - 15.6 pg/mL
DOX	Tn+	6.5 pg/mL	Hs I - 15.6 pg/mL	22.89 pg/mL	Hs I - 15.6 pg/mL	0.0 pg/mL	Hs I - 15.6 pg/mL
DOX	Tn+	0.0 ng/mL	I - 0.044 ng/mL	0.0379 ng/mL	I - 0.044 ng/mL	5.1 pg/mL	Hs I - 15.6 pg/mL
DOX	Tn+	3.0 ng/L	Hs T – 10.0 ng/L	17.0 ng/L	Hs T – 10.0 ng/L	6.0 ng/L	Hs T – 10.0 ng/L
DOX	Tn+	3.0 ng/L	Hs T – 10.0 ng/L	15.0 ng/L	Hs T – 10.0 ng/L	8.0 ng/L	Hs T – 10.0 ng/L
DOX	Tn+	3.0 ng/L	Hs T – 10.0 ng/L	20.0 ng/L	Hs T – 10.0 ng/L	7.0 ng/mL	Hs T – 10.0 ng/L
DOX	Tn+	3.0 ng/L	Hs T – 10.0 ng/L	13.0 ng/L	Hs T – 10.0 ng/L	7.0 ng/mL	Hs T – 10.0 ng/L
DOX	Tn+	3.86 ng/L	Hs T – 13.99 ng/L	18.02 ng/L	Hs T – 13.99 ng/L	3.73 ng/L	Hs T – 13.99 ng/L
DOX	Tn+	0.03 ng/mL	I - 0.06 ng/mL		I - 0.06 ng/mL	0.03 ng/mL	I - 0.06 ng/mL
DOX	Tn+	4.0 ng/mL	Hs T – 10.0 ng/L	17.0 ng/L	Hs T – 10.0 ng/L
DOX	Tn+	5.0 ng/L	Hs T – 10.0 ng/L	15.0 ng/L	Hs T – 10.0 ng/L
DOX	Tn+	5.0 ng/L	Hs T – 10.0 ng/L	20.0 ng/L	Hs T – 10.0 ng/L
DOX	Tn+	0.0ng/L	Hs T – 13.99 ng/L	0.0 ng/L	Hs T – 13.99 ng/L
DOX	Tn+	0.01 ng/mL	I - 0.044 ng/mL	37.1	Hs I - 15.6 pg/mL
DOX	Tn-	0.000 pg/mL	Hs I - 15.6 pg/mL	0.00 pg/mL	Hs I - 15.6 pg/mL	3.0 ng/L	Hs I - 15.6 pg/mL
DOX	Tn-	0.000 pg/mL	Hs I - 15.6 pg/mL	0.00 pg/mL	Hs I - 15.6 pg/mL	0.0 pg/mL	Hs I - 15.6 pg/mL
DOX	Tn-	0.014 ng/mL	I - 0.044 ng/mL	0.023 ng/mL	I - 0.044 ng/mL	3.0 pg/mL	Hs I - 15.6 pg/mL
DOX	Tn-	0.000 ng/mL	I - 0.044 ng/mL	12.0 pg/mL	Hs I - 15.6 pg/mL	0.00 pg/mL	Hs I - 15.6 pg/mL
DOX	Tn-	0.0 ng/mL	I - 0.03 ng/mL	0.0 ng/mL	I - 0.03 ng/mL	0.0 ng/mL	I - 0.03 ng/mL
DOX	Tn-	0.0 ng/mL	I - 0.03 ng/mL	0.0 ng/mL	I - 0.03 ng/mL	0.0 ng/mL	I - 0.03 ng/mL
DOX	Tn-	0.01 ng/mL	I - 0.04 ng/mL	0.03 ng/mL	I - 0.04 ng/mL	0.010 ng/mL	I - 0.04 ng/mL
DOX	Tn-	0.01 ng/mL	I - 0.04 ng/mL	0.01 ng/mL	I - 0.04 ng/mL	0.010 ng/mL	I - 0.04 ng/mL
DOX	Tn-	0.01 ng/mL	I - 0.04 ng/mL	0.02 ng/mL	I - 0.04 ng/mL	0.010 ng/mL	I - 0.04 ng/mL
DOX	Tn-	0.01 ng/mL	I - 0.04 ng/mL	0.03 ng/mL	I - 0.04 ng/mL	0.010 ng/mL	I - 0.04 ng/mL
DOX	Tn-	0.01 ng/mL	I - 0.04 ng/mL	0.03 ng/mL	I - 0.04 ng/mL	0.010 ng/mL	I - 0.04 ng/mL
DOX	Tn-	0.00 ng/mL	I - 0.044 ng/mL	0.022 ng/mL	I - 0.044 ng/mL	0.00 pg/mL	I - 0.044 ng/mL
DOX	Tn-	0.01 ng/mL	I - 0.044 ng/mL	0.01 ng/mL	I - 0.044 ng/mL	0.016 ng/L	I - 0.044 ng/mL
DOX	Tn-	0.02 ng/ml	I - 0.06 ng/mL	0.05 ng/mL	I - 0.06 ng/mL	0.03 ng/mL	I - 0.06 ng/mL
EPI	Tn+	0.0 ng/mL	Hs I - 0.039 ng/mL	0.0509 ng/mL	Hs I - 0.039 ng/mL	0.0089 ng/mL	Hs I - 0.039 ng/mL
EPI	Tn+	0.006 ng/mL	Hs I - 0.039 ng/mL	0.089 ng/mL	Hs I - 0.039 ng/mL	0.004 ng/mL	Hs I - 0.039 ng/mL
EPI	Tn+	0.0 pg/mL	Hs I - 15.6 pg/mL	32.2pg/mL	Hs I - 15.6 pg/mL	5.1 ng/L	Hs I - 15.6 pg/mL
EPI	Tn+	3.0 ng/mL	Hs T – 10.0 ng/L	12.0 ng/L	Hs T – 10.0 ng/L	4.0 ng/L	Hs T – 10.0 ng/L
EPI	Tn+	3.0 ng/mL	Hs T – 10.0 ng/L	10,0 ng/L	Hs T – 10.0 ng/L	5.0 ng/L	Hs T – 10.0 ng/L
EPI	Tn+	4.15 ng/L	Hs T – 13.99 ng/L	16.03 ng/L	Hs T – 13.99 ng/L	6.94 ng/L	Hs T – 13.99 ng/L
EPI	Tn+	0.0 mg/L	Hs I - 0.045 mg/L	0.0879 mg/L	Hs I - 0.045 mg/L	22.0 ng/L	Hs I - 15.6 pg/mL
EPI	Tn+	0.001 ng/mL	Hs I - 0.04 ng/mL	0.056 ng/mL	Hs I - 0.04 ng/mL
EPI	Tn+	3.0 ng/L	Hs T – 10.0 ng/L	12.0 ng/L	Hs T – 10.0 ng/L
EPI	Tn+	3.0 ng/L	Hs T – 10.0 ng/L	17.0 ng/L	Hs T – 10.0 ng/L
EPI	Tn+	3.63 ng/L	Hs T – 13.99 ng/L	17.09 ng/L	Hs T – 13.99 ng/L
EPI	Tn+	4.06 ng/L	Hs T – 13.99 ng/L	17.1 ng/L	Hs T – 13.99 ng/L
EPI	Tn-	0.000 ng/mL	Hs I - 0.04 ng/mL	0.0 ng/mL	Hs I - 0.04 ng/mL	0.006 ng/mL	Hs I - 0.04 ng/mL
EPI	Tn-	0.000 ng/mL	Hs I - 0.04 ng/mL	0.012 ng/mL	Hs I - 0.04 ng/mL	0.009 ng/mL	Hs I - 0.04 ng/mL
EPI	Tn-	0.001 ng/mL	Hs I - 0.04 ng/mL	0.023 ng/mL	Hs I - 0.04 ng/mL	0.001 ng/mL	Hs I - 0.04 ng/mL
EPI	Tn-	0.0 ng/mL	Hs I - 0.04 ng/mL	0.006 ng/mL	Hs I - 0.04 ng/mL	0.035 ng/L	Hs I - 0.04 ng/mL
EPI	Tn-	0.0 mg/L	Hs I - 0.045 mg/L	0.0 mg/L	Hs I - 0.045 mg/L	0.0 mg/l	Hs I - 0.045 mg/L
EPI	Tn-	0.000 mg/L	Hs I - 0.050 mg/L	0.017 mg/L	Hs I - 0.050 mg/L	0.017 mg/L	Hs I - 0.050 mg/L
EPI	Tn-	0.0000 mg/L	Hs I - 0.050 mg/L	0.00 mg/L	Hs I - 0.050 mg/L	0.017 mg/L	Hs I - 0.050 mg/L
EPI	Tn-	0.01 ng/mL	Hs I - 0.06 ng/mL	0.01 ng/mL	Hs I - 0.06 ng/mL	0.0 ng/mL	Hs I - 0.06 ng/mL
EPI	Tn-	0.01 ng/mL	Hs I - 0.06 ng/mL	0.01 ng/mL	Hs I - 0.06 ng/mL	0.01 ng/ml	Hs I - 0.06 ng/mL
EPI	Tn-	0.01 ng/mL	Hs I - 0.06 ng/mL	0.01 ng/mL	Hs I - 0.06 ng/mL	0.03 ng/mL	Hs I - 0.06 ng/mL
EPI	Tn-	0.01 ng/mL	Hs I 0.06 ng/mL	0.01 ng/mL	Hs I 0.06 ng/mL	0.0 ng/mL	Hs I 0.06 ng/mL
EPI	Tn-	0.000 pg/mL	Hs I - 15.6 pg/mL	0.00 ng/L	Hs I - 15.6 pg/mL	0.00 ng/L	Hs I - 15.6 pg/mL
EPI	Tn-	3.0 ng/L	Hs T – 10.0 ng/L	9.0 ng/L	Hs T – 10.0 ng/L	4.0 ng/L	Hs T – 10.0 ng/L
EPI	Tn-	4.72 ng/L	Hs T – 13.99 ng/L	8.0 ng/L	Hs T – 13.99 ng/L	3.0 ng/L	Hs T – 13.99 ng/L
EPI	Tn-	6.81 ng/L	Hs T – 13.99 ng/L	10.03 ng/L	Hs T – 13.99 ng/L	4.07 ng/L	Hs T – 13.99 ng/L
EPI	Tn-	4.5 ng/L	Hs T – 13.99 ng/L	6.8 ng/L	Hs T – 13.99 ng/L	0.0 ng/L	Hs T – 13.99 ng/L
EPI	Tn-	3.35 ng/L	Hs T – 13.99 ng/L	11.62 ng/L	Hs T – 13.99 ng/L	5.79 ng/L	Hs T – 13.99 ng/L
EPI	Tn-	0.012 ng/mL	I - 0.034 ng/mL	0.012 ng/mL	I - 0.034 ng/mL	0.006 ng/mL	I - 0.034 ng/mL
EPI	Tn-	0.02 ng/mL	I - 0.04 ng/mL	0.02 ng/mL	I - 0.04 ng/mL	0.02 ng/mL	I - 0.04 ng/mL
EPI	Tn-	0.01 ng/mL	I - 0.06 ng/mL	0.04 ng/mL	I - 0.06 ng/mL	0.01 ng/mL	I - 0.06 ng/mL
EPI	Tn-	0.0 ng/L	I - 0.06 ng/mL	0.01 ng/mL	I - 0.06 ng/mL	0.01 ng/mL	I - 0.06 ng/mL
EPI	Tn-	0.01 ng/mL	I - 0.06 ng/mL	0.01 ng/mL	I - 0.06 ng/mL	0.0 ng/mL	I - 0.06 ng/mL
EPI	Tn-	0.01 mg/L	I - 0.06 mg/L	0.01 mg/L	I - 0.06 mg/L	0.01 mg/L	I - 0.06 mg/L
EPI	Tn-	0.02 mg/L	I - 0.06 mg/L	0.02 mg/L	I - 0.06 mg/L	0.01 mg/L	I - 0.06 mg/L
EPI	Tn-	0.01 mg/L	I - 0.06 mg/L	0.01 mg/L	I - 0.06 mg/L	0.01 mg/l	I - 0.06 mg/L
EPI	Tn-	0.01 mg/L	I - 0.06 mg/L		I - 0.06 mg/L	0.01 mg/L	I - 0.06 mg/L
EPI	Tn-	0.02 mg/L	I - 0.06 mg/L	0.02 mg/L	I - 0.06 mg/L	0.01 mg/L	I - 0.06 mg/L
EPI	Tn-	0.01 mg/L	I - 0.06 mg/L	0.01 mg/l	I - 0.06 mg/L	0.01 mg/L	I - 0.06 mg/L
EPI	Tn-	0.01 mg/L	I - 0.06 mg/L	0.01 mg/L	I - 0.06 mg/L	0.01 mg/L	I - 0.06 mg/L
EPI	Tn-	0.01 mg/L	I - 0.06 mg/L	0.01 mg/L	I - 0.06 mg/L	0.01 mg/L	I - 0.06 mg/L
EPI	Tn-	0.01 mg/L	I - 0.06 mg/L	0.010 mg/L	I - 0.06 mg/L	0.040 mg/L	I - 0.06 mg/L
EPI	Tn-	0.01 mg/L	I - 0.06 mg/L	0.01 mg/L	I - 0.06 mg/L	0.01 mg/L	I - 0.06 mg/L
EPI	Tn-	0.01 mg/L	I - 0.06 mg/L	0.01 mg/L	I - 0.06 mg/L	0.01 mg/l	I - 0.06 mg/L
EPI	Tn-	0.01 m/L	I - 0.06 mg/L	0.02 mg/L	I - 0.06 mg/L	0.01 mg/L	I - 0.06 mg/L
EPI	Tn-	0.000 ng/mL	Hs I - 0.04 ng/mL	0.02 ng/mL	Hs I - 0.04 ng/mL
EPI	Tn-	0.0 ng/mL	Hs I - 0.04 ng/mL	0.009 ng/mL	Hs I - 0.04 ng/mL
EPI	Tn-	0.0 mg/L	Hs I - 0.045 mg/L	0.007 ng/mL	Hs I - 0.045 mg/L
EPI	Tn-	0.01 ng/ml	Hs I 0.06 ng/mL	0.01 ng/mL	Hs I 0.06 ng/mL
EPI	Tn-	0.01 ng/mL	Hs I 0.06 ng/mL	0.01 ng/mL	Hs I 0.06 ng/mL
EPI	Tn-	0.0 ng/mL	Hs I 0.06 ng/mL	0.04 ng/mL	Hs I 0.06 ng/mL
EPI	Tn-	4.44 ng/L	Hs T – 13.99 ng/L	7.99 ng/L	Hs T – 13.99 ng/L
EPI	Tn-	0.001 ng/mL	I - 0.034 ng/mL	0.01 ng/mL	I - 0.034 ng/mL
EPI	Tn-	0.012 ng/mL	I - 0.04 ng/mL	0.017 ng/mL	I - 0.04 ng/mL
EPI	Tn-	0.02 ng/L	I - 0.06 ng/L	0.02 ng/mL	I - 0.06 ng/L
DOX: Doxorubicin; EPI: Epirubicin; Tn+: troponin raised at any T1 or T2; Tn-: No troponin raise.
