# Supplementary material for: Circulating MicroRNAs as Potential Predictors of Anthracycline-Induced Troponin Elevation in Breast Cancer Patients: Diverging Effects of Doxorubicin and Epirubicin
Source: J Clin Med. 2020 May 11;9(5):1418. doi: 10.3390/jcm9051418 (PMC7290665; doi:10.3390/jcm9051418)
Supplement: Supplementary file 1 [file jcm-09-01418-s001.zip › Table S2.xlsx]

## Sheet: Openarray miRNAs list
Table S2	miRNA detection probes on OpenArray Arrays
	miRNA ID
1	hsa-miR-16-5p
2	hsa-miR-16-5p
3	hsa-miR-16-5p
4	hsa-miR-16-5p
5	hsa-miR-451a
6	hsa-miR-144-3p
7	hsa-miR-451a
8	hsa-miR-223-3p
9	hsa-miR-23a-3p
10	hsa-miR-1260a
11	hsa-miR-92a-3p
12	hsa-miR-25-3p
13	hsa-miR-150-5p
14	hsa-miR-486-5p
15	hsa-miR-24-3p
16	hsa-miR-20a-5p
17	hsa-miR-15a-5p
18	hsa-miR-126-5p
19	hsa-miR-320b
20	hsa-miR-199a-3p
21	hsa-miR-423-5p
22	hsa-miR-652-3p
23	hsa-miR-122-5p
24	hsa-miR-126-3p
25	hsa-miR-19a-3p
26	hsa-miR-186-5p
27	hsa-miR-185-5p
28	hsa-miR-1306-5p
29	hsa-let-7b-5p
30	hsa-miR-10b-5p
31	hsa-let-7g-5p
32	hsa-miR-125b-5p
33	hsa-miR-22-3p
34	hsa-miR-222-3p
35	hsa-miR-93-5p
36	hsa-miR-181a-5p
37	hsa-miR-484
38	hsa-miR-221-3p
39	hsa-miR-17-5p
40	hsa-miR-30d-5p
41	hsa-miR-29a-3p
42	hsa-miR-27b-3p
43	hsa-miR-146a-5p
44	hsa-miR-19b-3p
45	hsa-miR-425-5p
46	hsa-miR-125a-5p
47	hsa-miR-151a-3p
48	hsa-miR-320a
49	BLANK
50	BLANK
51	hsa-miR-26b-5p
52	hsa-miR-148a-3p
53	hsa-miR-16-2-3p
54	hsa-let-7i-5p
55	BLANK
56	BLANK
57	BLANK
58	BLANK
59	hsa-miR-148b-3p
60	hsa-miR-21-5p
61	hsa-miR-361-5p
62	hsa-miR-130b-5p
63	BLANK
64	BLANK
65	hsa-miR-22-5p
66	hsa-miR-142-3p
67	hsa-miR-660-5p
68	hsa-miR-1260b
69	hsa-let-7d-3p
70	hsa-miR-363-3p
71	hsa-miR-128-3p
72	hsa-miR-181b-5p
73	hsa-miR-191-5p
74	hsa-miR-628-3p
75	hsa-miR-143-3p
76	hsa-miR-23b-3p
77	hsa-miR-885-5p
78	hsa-miR-193a-5p
79	hsa-let-7a-5p
80	hsa-miR-26a-5p
81	hsa-miR-130a-3p
82	hsa-miR-101-3p
83	hsa-miR-194-5p
84	hsa-miR-215-5p
85	hsa-miR-99b-5p
86	hsa-miR-324-5p
87	hsa-let-7d-5p
88	hsa-miR-423-3p
89	hsa-miR-181c-5p
90	hsa-miR-326
91	hsa-miR-140-3p
92	hsa-miR-28-3p
93	hsa-let-7f-5p
94	hsa-miR-195-5p
95	hsa-miR-424-5p
96	hsa-miR-18a-5p
97	hsa-miR-151a-5p
98	hsa-miR-132-3p
99	hsa-miR-339-5p
100	hsa-miR-29c-3p
101	hsa-miR-1180-3p
102	hsa-miR-106b-5p
103	hsa-miR-328-3p
104	hsa-miR-29b-3p
105	hsa-miR-629-5p
106	hsa-miR-15b-5p
107	hsa-miR-10a-5p
108	hsa-miR-99a-5p
109	hsa-miR-106b-3p
110	hsa-miR-374b-5p
111	hsa-miR-30c-5p
112	hsa-miR-192-5p
113	BLANK
114	BLANK
115	hsa-miR-361-3p
116	hsa-miR-584-5p
117	hsa-miR-30b-5p
118	hsa-miR-532-5p
119	BLANK
120	BLANK
121	BLANK
122	BLANK
123	hsa-miR-193b-3p
124	hsa-miR-130b-3p
125	hsa-miR-210-3p
126	hsa-miR-380-3p
