# Supplementary material for: Circulating MicroRNAs as Potential Predictors of Anthracycline-Induced Troponin Elevation in Breast Cancer Patients: Diverging Effects of Doxorubicin and Epirubicin
Source: J Clin Med. 2020 May 11;9(5):1418. doi: 10.3390/jcm9051418 (PMC7290665; doi:10.3390/jcm9051418)
Supplement: Supplementary file 1 [file jcm-09-01418-s001.zip › Table S3.xlsx]

## Sheet: Screening data
Table S3. miRNA Screening Expression Values
QuantStudio 12K Flex Real-Time PCR System
# Max Ct : 35.0
	Sample Name	Target Name	Ct
EPI CTRL T0	1019	477814_mir_hsa-miR-148a-3p	21.757
EPI CTRL T0	1019	477824_mir_hsa-miR-148b-3p	20.828
EPI CTRL T0	1019	477827_mir_hsa-miR-92a-3p	18.962
EPI CTRL T0	1019	477840_mir_hsa-miR-130b-3p	23.616
EPI CTRL T0	1019	477848_mir_hsa-let-7d-3p	22.654
EPI CTRL T0	1019	477851_mir_hsa-miR-130a-3p	20.085
EPI CTRL T0	1019	477854_mir_hsa-miR-380-3p	28.462
EPI CTRL T0	1019	477855_mir_hsa-miR-122-5p	26.829
EPI CTRL T0	1019	477857_mir_hsa-miR-181a-5p	24.489
EPI CTRL T0	1019	477858_mir_hsa-miR-15a-5p	17.422
EPI CTRL T0	1019	477860_mir_hsa-miR-16-5p	15.396
EPI CTRL T0	1019	477863_mir_hsa-miR-101-3p	19.181
EPI CTRL T0	1019	477866_mir_hsa-miR-106b-3p	0.02592
EPI CTRL T0	1019	477869_mir_hsa-miR-1180-3p	29.953
EPI CTRL T0	1019	477884_mir_hsa-miR-125a-5p	0.02575
EPI CTRL T0	1019	477885_mir_hsa-miR-125b-5p	29.737
EPI CTRL T0	1019	477886_mir_hsa-miR-1260b	24.518
EPI CTRL T0	1019	477887_mir_hsa-miR-126-3p	0.01939
EPI CTRL T0	1019	477888_mir_hsa-miR-126-5p	19.757
EPI CTRL T0	1019	477892_mir_hsa-miR-128-3p	26.052
EPI CTRL T0	1019	477899_mir_hsa-miR-130b-5p	27.456
EPI CTRL T0	1019	477900_mir_hsa-miR-132-3p	26.999
EPI CTRL T0	1019	477908_mir_hsa-miR-140-3p	23.381
EPI CTRL T0	1019	477910_mir_hsa-miR-142-3p	19.146
EPI CTRL T0	1019	477912_mir_hsa-miR-143-3p	25.639
EPI CTRL T0	1019	477913_mir_hsa-miR-144-3p	14.603
EPI CTRL T0	1019	477918_mir_hsa-miR-150-5p	0.02061
EPI CTRL T0	1019	477919_mir_hsa-miR-151a-3p	0.02199
EPI CTRL T0	1019	477931_mir_hsa-miR-16-2-3p	22.861
EPI CTRL T0	1019	477934_mir_hsa-miR-181c-5p	0.02291
EPI CTRL T0	1019	477939_mir_hsa-miR-185-5p	21.568
EPI CTRL T0	1019	477940_mir_hsa-miR-186-5p	21.231
EPI CTRL T0	1019	477952_mir_hsa-miR-191-5p	20.178
EPI CTRL T0	1019	477954_mir_hsa-miR-193a-5p	29.735
EPI CTRL T0	1019	477956_mir_hsa-miR-194-5p	23.805
EPI CTRL T0	1019	477957_mir_hsa-miR-195-5p	24.745
EPI CTRL T0	1019	477961_mir_hsa-miR-199a-3p	20.697
EPI CTRL T0	1019	477970_mir_hsa-miR-210-3p	25.435
EPI CTRL T0	1019	477975_mir_hsa-miR-21-5p	17.774
EPI CTRL T0	1019	477981_mir_hsa-miR-221-3p	0.01718
EPI CTRL T0	1019	477982_mir_hsa-miR-222-3p	24.468
EPI CTRL T0	1019	477983_mir_hsa-miR-223-3p	16.506
EPI CTRL T0	1019	477985_mir_hsa-miR-22-3p	18.888
EPI CTRL T0	1019	477987_mir_hsa-miR-22-5p	22.942
EPI CTRL T0	1019	477992_mir_hsa-miR-24-3p	19.337
EPI CTRL T0	1019	477994_mir_hsa-miR-25-3p	19.835
EPI CTRL T0	1019	477995_mir_hsa-miR-26a-5p	19.828
EPI CTRL T0	1019	477999_mir_hsa-miR-28-3p	0.02727
EPI CTRL T0	1019	478007_mir_hsa-miR-30b-5p	20.846
EPI CTRL T0	1019	478008_mir_hsa-miR-30c-5p	21.617
EPI CTRL T0	1019	478024_mir_hsa-miR-324-5p	23.241
EPI CTRL T0	1019	478027_mir_hsa-miR-326	23.089
EPI CTRL T0	1019	478028_mir_hsa-miR-328-3p	25.072
EPI CTRL T0	1019	478040_mir_hsa-miR-339-5p	26.732
EPI CTRL T0	1019	478055_mir_hsa-miR-361-3p	30.077
EPI CTRL T0	1019	478056_mir_hsa-miR-361-5p	22.542
EPI CTRL T0	1019	478060_mir_hsa-miR-363-3p	22.676
EPI CTRL T0	1019	478090_mir_hsa-miR-423-5p	20.683
EPI CTRL T0	1019	478092_mir_hsa-miR-424-5p	24.393
EPI CTRL T0	1019	478094_mir_hsa-miR-425-5p	21.375
EPI CTRL T0	1019	478107_mir_hsa-miR-451a	12.405
EPI CTRL T0	1019	478128_mir_hsa-miR-486-5p	18.831
EPI CTRL T0	1019	478151_mir_hsa-miR-532-5p	27.702
EPI CTRL T0	1019	478167_mir_hsa-miR-584-5p	24.029
EPI CTRL T0	1019	478183_mir_hsa-miR-629-5p	27.601
EPI CTRL T0	1019	478189_mir_hsa-miR-652-3p	22.065
EPI CTRL T0	1019	478192_mir_hsa-miR-660-5p	25.791
EPI CTRL T0	1019	478207_mir_hsa-miR-885-5p	31.326
EPI CTRL T0	1019	478210_mir_hsa-miR-93-5p	20.796
EPI CTRL T0	1019	478262_mir_hsa-miR-192-5p	22.535
EPI CTRL T0	1019	478264_mir_hsa-miR-19b-3p	0.02162
EPI CTRL T0	1019	478308_mir_hsa-miR-484	20.734
EPI CTRL T0	1019	478314_mir_hsa-miR-193b-3p	0.02762
EPI CTRL T0	1019	478327_mir_hsa-miR-423-3p	21.158
EPI CTRL T0	1019	478343_mir_hsa-miR-99b-5p	25.142
EPI CTRL T0	1019	478369_mir_hsa-miR-29b-3p	23.646
EPI CTRL T0	1019	478389_mir_hsa-miR-374b-5p	22.688
EPI CTRL T0	1019	478399_mir_hsa-miR-146a-5p	0.02119
EPI CTRL T0	1019	478412_mir_hsa-miR-106b-5p	19.676
EPI CTRL T0	1019	478418_mir_hsa-miR-26b-5p	18.122
EPI CTRL T0	1019	478447_mir_hsa-miR-17-5p	17.586
EPI CTRL T0	1019	478505_mir_hsa-miR-151a-5p	20.385
EPI CTRL T0	1019	478516_mir_hsa-miR-215-5p	24.505
EPI CTRL T0	1019	478532_mir_hsa-miR-23a-3p	18.332
EPI CTRL T0	1019	478551_mir_hsa-miR-18a-5p	0.02071
EPI CTRL T0	1019	478576_mir_hsa-let-7b-5p	0.02078
EPI CTRL T0	1019	478580_mir_hsa-let-7g-5p	18.724
EPI CTRL T0	1019	478583_mir_hsa-miR-181b-5p	23.817
EPI CTRL T0	1019	478586_mir_hsa-miR-20a-5p	18.123
EPI CTRL T0	1019	478587_mir_hsa-miR-29a-3p	0.02089
EPI CTRL T0	1019	479228_mir_hsa-miR-19a-3p	17.414
EPI CTRL T0	1019	479229_mir_hsa-miR-29c-3p	22.941
DOX CASE T0	1034	477814_mir_hsa-miR-148a-3p	21.691
DOX CASE T0	1034	477824_mir_hsa-miR-148b-3p	21.285
DOX CASE T0	1034	477827_mir_hsa-miR-92a-3p	18.709
DOX CASE T0	1034	477840_mir_hsa-miR-130b-3p	24.837
DOX CASE T0	1034	477848_mir_hsa-let-7d-3p	0.02106
DOX CASE T0	1034	477851_mir_hsa-miR-130a-3p	21.128
DOX CASE T0	1034	477854_mir_hsa-miR-380-3p	27.463
DOX CASE T0	1034	477855_mir_hsa-miR-122-5p	0.02067
DOX CASE T0	1034	477857_mir_hsa-miR-181a-5p	24.355
DOX CASE T0	1034	477858_mir_hsa-miR-15a-5p	20.476
DOX CASE T0	1034	477860_mir_hsa-miR-16-5p	15.958
DOX CASE T0	1034	477863_mir_hsa-miR-101-3p	20.852
DOX CASE T0	1034	477866_mir_hsa-miR-106b-3p	26.944
DOX CASE T0	1034	477884_mir_hsa-miR-125a-5p	25.301
DOX CASE T0	1034	477885_mir_hsa-miR-125b-5p	24.834
DOX CASE T0	1034	477886_mir_hsa-miR-1260b	23.249
DOX CASE T0	1034	477887_mir_hsa-miR-126-3p	18.756
DOX CASE T0	1034	477888_mir_hsa-miR-126-5p	20.328
DOX CASE T0	1034	477892_mir_hsa-miR-128-3p	25.133
DOX CASE T0	1034	477899_mir_hsa-miR-130b-5p	28.638
DOX CASE T0	1034	477900_mir_hsa-miR-132-3p	26.854
DOX CASE T0	1034	477908_mir_hsa-miR-140-3p	0.02329
DOX CASE T0	1034	477910_mir_hsa-miR-142-3p	19.366
DOX CASE T0	1034	477912_mir_hsa-miR-143-3p	22.415
DOX CASE T0	1034	477913_mir_hsa-miR-144-3p	0.01678
DOX CASE T0	1034	477918_mir_hsa-miR-150-5p	24.378
DOX CASE T0	1034	477919_mir_hsa-miR-151a-3p	22.593
DOX CASE T0	1034	477931_mir_hsa-miR-16-2-3p	24.549
DOX CASE T0	1034	477934_mir_hsa-miR-181c-5p	23.636
DOX CASE T0	1034	477939_mir_hsa-miR-185-5p	21.757
DOX CASE T0	1034	477940_mir_hsa-miR-186-5p	21.292
DOX CASE T0	1034	477952_mir_hsa-miR-191-5p	20.557
DOX CASE T0	1034	477954_mir_hsa-miR-193a-5p	29.476
DOX CASE T0	1034	477956_mir_hsa-miR-194-5p	24.211
DOX CASE T0	1034	477957_mir_hsa-miR-195-5p	24.837
DOX CASE T0	1034	477961_mir_hsa-miR-199a-3p	21.139
DOX CASE T0	1034	477970_mir_hsa-miR-210-3p	25.838
DOX CASE T0	1034	477975_mir_hsa-miR-21-5p	18.023
DOX CASE T0	1034	477981_mir_hsa-miR-221-3p	17.449
DOX CASE T0	1034	477982_mir_hsa-miR-222-3p	24.792
DOX CASE T0	1034	477983_mir_hsa-miR-223-3p	15.835
DOX CASE T0	1034	477985_mir_hsa-miR-22-3p	20.225
DOX CASE T0	1034	477987_mir_hsa-miR-22-5p	23.468
DOX CASE T0	1034	477992_mir_hsa-miR-24-3p	0.01964
DOX CASE T0	1034	477994_mir_hsa-miR-25-3p	19.795
DOX CASE T0	1034	477995_mir_hsa-miR-26a-5p	20.143
DOX CASE T0	1034	477999_mir_hsa-miR-28-3p	26.555
DOX CASE T0	1034	478007_mir_hsa-miR-30b-5p	20.764
DOX CASE T0	1034	478008_mir_hsa-miR-30c-5p	20.674
DOX CASE T0	1034	478024_mir_hsa-miR-324-5p	23.604
DOX CASE T0	1034	478027_mir_hsa-miR-326	22.931
DOX CASE T0	1034	478028_mir_hsa-miR-328-3p	23.753
DOX CASE T0	1034	478040_mir_hsa-miR-339-5p	25.008
DOX CASE T0	1034	478055_mir_hsa-miR-361-3p	27.457
DOX CASE T0	1034	478056_mir_hsa-miR-361-5p	23.231
DOX CASE T0	1034	478060_mir_hsa-miR-363-3p	24.558
DOX CASE T0	1034	478090_mir_hsa-miR-423-5p	21.441
DOX CASE T0	1034	478092_mir_hsa-miR-424-5p	21.732
DOX CASE T0	1034	478094_mir_hsa-miR-425-5p	23.574
DOX CASE T0	1034	478107_mir_hsa-miR-451a	13.377
DOX CASE T0	1034	478128_mir_hsa-miR-486-5p	18.949
DOX CASE T0	1034	478151_mir_hsa-miR-532-5p	30.385
DOX CASE T0	1034	478167_mir_hsa-miR-584-5p	22.648
DOX CASE T0	1034	478183_mir_hsa-miR-629-5p	0.02922
DOX CASE T0	1034	478189_mir_hsa-miR-652-3p	22.879
DOX CASE T0	1034	478192_mir_hsa-miR-660-5p	25.271
DOX CASE T0	1034	478207_mir_hsa-miR-885-5p	0.02518
DOX CASE T0	1034	478210_mir_hsa-miR-93-5p	21.212
DOX CASE T0	1034	478262_mir_hsa-miR-192-5p	20.755
DOX CASE T0	1034	478264_mir_hsa-miR-19b-3p	22.003
DOX CASE T0	1034	478308_mir_hsa-miR-484	0.02157
DOX CASE T0	1034	478314_mir_hsa-miR-193b-3p	24.616
DOX CASE T0	1034	478327_mir_hsa-miR-423-3p	20.446
DOX CASE T0	1034	478343_mir_hsa-miR-99b-5p	23.773
DOX CASE T0	1034	478369_mir_hsa-miR-29b-3p	24.788
DOX CASE T0	1034	478399_mir_hsa-miR-146a-5p	19.451
DOX CASE T0	1034	478418_mir_hsa-miR-26b-5p	17.464
DOX CASE T0	1034	478447_mir_hsa-miR-17-5p	0.01822
DOX CASE T0	1034	478505_mir_hsa-miR-151a-5p	21.048
DOX CASE T0	1034	478516_mir_hsa-miR-215-5p	23.421
DOX CASE T0	1034	478532_mir_hsa-miR-23a-3p	18.778
DOX CASE T0	1034	478551_mir_hsa-miR-18a-5p	21.468
DOX CASE T0	1034	478576_mir_hsa-let-7b-5p	20.427
DOX CASE T0	1034	478580_mir_hsa-let-7g-5p	19.689
DOX CASE T0	1034	478583_mir_hsa-miR-181b-5p	25.084
DOX CASE T0	1034	478586_mir_hsa-miR-20a-5p	18.473
DOX CASE T0	1034	478587_mir_hsa-miR-29a-3p	21.289
DOX CASE T0	1034	479228_mir_hsa-miR-19a-3p	19.515
DOX CASE T0	1034	479229_mir_hsa-miR-29c-3p	23.063
DOX CTRL T0	1040	477814_mir_hsa-miR-148a-3p	21.883
DOX CTRL T0	1040	477824_mir_hsa-miR-148b-3p	22.502
DOX CTRL T0	1040	477827_mir_hsa-miR-92a-3p	16.859
DOX CTRL T0	1040	477840_mir_hsa-miR-130b-3p	23.715
DOX CTRL T0	1040	477851_mir_hsa-miR-130a-3p	22.179
DOX CTRL T0	1040	477855_mir_hsa-miR-122-5p	23.315
DOX CTRL T0	1040	477857_mir_hsa-miR-181a-5p	25.462
DOX CTRL T0	1040	477858_mir_hsa-miR-15a-5p	17.219
DOX CTRL T0	1040	477860_mir_hsa-miR-16-5p	14.722
DOX CTRL T0	1040	477863_mir_hsa-miR-101-3p	0.01993
DOX CTRL T0	1040	477866_mir_hsa-miR-106b-3p	26.458
DOX CTRL T0	1040	477869_mir_hsa-miR-1180-3p	30.244
DOX CTRL T0	1040	477884_mir_hsa-miR-125a-5p	27.753
DOX CTRL T0	1040	477885_mir_hsa-miR-125b-5p	0.02759
DOX CTRL T0	1040	477886_mir_hsa-miR-1260b	24.797
DOX CTRL T0	1040	477887_mir_hsa-miR-126-3p	20.801
DOX CTRL T0	1040	477888_mir_hsa-miR-126-5p	22.607
DOX CTRL T0	1040	477892_mir_hsa-miR-128-3p	26.512
DOX CTRL T0	1040	477900_mir_hsa-miR-132-3p	26.138
DOX CTRL T0	1040	477908_mir_hsa-miR-140-3p	22.271
DOX CTRL T0	1040	477910_mir_hsa-miR-142-3p	22.371
DOX CTRL T0	1040	477912_mir_hsa-miR-143-3p	21.932
DOX CTRL T0	1040	477913_mir_hsa-miR-144-3p	14.919
DOX CTRL T0	1040	477918_mir_hsa-miR-150-5p	22.136
DOX CTRL T0	1040	477919_mir_hsa-miR-151a-3p	23.151
DOX CTRL T0	1040	477931_mir_hsa-miR-16-2-3p	22.713
DOX CTRL T0	1040	477934_mir_hsa-miR-181c-5p	25.758
DOX CTRL T0	1040	477939_mir_hsa-miR-185-5p	20.651
DOX CTRL T0	1040	477940_mir_hsa-miR-186-5p	21.897
DOX CTRL T0	1040	477952_mir_hsa-miR-191-5p	23.923
DOX CTRL T0	1040	477954_mir_hsa-miR-193a-5p	30.236
DOX CTRL T0	1040	477956_mir_hsa-miR-194-5p	24.477
DOX CTRL T0	1040	477957_mir_hsa-miR-195-5p	23.951
DOX CTRL T0	1040	477961_mir_hsa-miR-199a-3p	23.584
DOX CTRL T0	1040	477970_mir_hsa-miR-210-3p	26.058
DOX CTRL T0	1040	477975_mir_hsa-miR-21-5p	18.654
DOX CTRL T0	1040	477981_mir_hsa-miR-221-3p	18.607
DOX CTRL T0	1040	477982_mir_hsa-miR-222-3p	24.697
DOX CTRL T0	1040	477983_mir_hsa-miR-223-3p	17.767
DOX CTRL T0	1040	477985_mir_hsa-miR-22-3p	19.773
DOX CTRL T0	1040	477987_mir_hsa-miR-22-5p	0.02388
DOX CTRL T0	1040	477992_mir_hsa-miR-24-3p	20.826
DOX CTRL T0	1040	477994_mir_hsa-miR-25-3p	17.616
DOX CTRL T0	1040	477995_mir_hsa-miR-26a-5p	23.047
DOX CTRL T0	1040	477999_mir_hsa-miR-28-3p	29.268
DOX CTRL T0	1040	478007_mir_hsa-miR-30b-5p	22.342
DOX CTRL T0	1040	478008_mir_hsa-miR-30c-5p	21.715
DOX CTRL T0	1040	478024_mir_hsa-miR-324-5p	25.762
DOX CTRL T0	1040	478027_mir_hsa-miR-326	26.479
DOX CTRL T0	1040	478028_mir_hsa-miR-328-3p	25.524
DOX CTRL T0	1040	478040_mir_hsa-miR-339-5p	28.129
DOX CTRL T0	1040	478055_mir_hsa-miR-361-3p	30.443
DOX CTRL T0	1040	478056_mir_hsa-miR-361-5p	23.603
DOX CTRL T0	1040	478060_mir_hsa-miR-363-3p	22.556
DOX CTRL T0	1040	478090_mir_hsa-miR-423-5p	19.886
DOX CTRL T0	1040	478092_mir_hsa-miR-424-5p	0.02224
DOX CTRL T0	1040	478094_mir_hsa-miR-425-5p	22.718
DOX CTRL T0	1040	478107_mir_hsa-miR-451a	11.178
DOX CTRL T0	1040	478128_mir_hsa-miR-486-5p	17.644
DOX CTRL T0	1040	478151_mir_hsa-miR-532-5p	30.217
DOX CTRL T0	1040	478167_mir_hsa-miR-584-5p	24.332
DOX CTRL T0	1040	478183_mir_hsa-miR-629-5p	28.376
DOX CTRL T0	1040	478189_mir_hsa-miR-652-3p	24.591
DOX CTRL T0	1040	478192_mir_hsa-miR-660-5p	23.955
DOX CTRL T0	1040	478207_mir_hsa-miR-885-5p	0.03031
DOX CTRL T0	1040	478210_mir_hsa-miR-93-5p	21.087
DOX CTRL T0	1040	478262_mir_hsa-miR-192-5p	21.743
DOX CTRL T0	1040	478264_mir_hsa-miR-19b-3p	19.886
DOX CTRL T0	1040	478308_mir_hsa-miR-484	22.057
DOX CTRL T0	1040	478314_mir_hsa-miR-193b-3p	26.337
DOX CTRL T0	1040	478327_mir_hsa-miR-423-3p	22.982
DOX CTRL T0	1040	478343_mir_hsa-miR-99b-5p	27.194
DOX CTRL T0	1040	478369_mir_hsa-miR-29b-3p	24.151
DOX CTRL T0	1040	478399_mir_hsa-miR-146a-5p	21.056
DOX CTRL T0	1040	478418_mir_hsa-miR-26b-5p	19.062
DOX CTRL T0	1040	478447_mir_hsa-miR-17-5p	18.845
DOX CTRL T0	1040	478505_mir_hsa-miR-151a-5p	22.392
DOX CTRL T0	1040	478576_mir_hsa-let-7b-5p	20.575
DOX CTRL T0	1040	478580_mir_hsa-let-7g-5p	20.203
DOX CTRL T0	1040	478583_mir_hsa-miR-181b-5p	25.097
DOX CTRL T0	1040	478586_mir_hsa-miR-20a-5p	18.409
DOX CTRL T0	1040	478587_mir_hsa-miR-29a-3p	21.277
DOX CTRL T0	1040	479228_mir_hsa-miR-19a-3p	19.086
DOX CTRL T0	1040	479229_mir_hsa-miR-29c-3p	21.303
EPI CASE T0	1072	477814_mir_hsa-miR-148a-3p	20.165
EPI CASE T0	1072	477824_mir_hsa-miR-148b-3p	19.733
EPI CASE T0	1072	477827_mir_hsa-miR-92a-3p	16.817
EPI CASE T0	1072	477840_mir_hsa-miR-130b-3p	21.863
EPI CASE T0	1072	477848_mir_hsa-let-7d-3p	19.715
EPI CASE T0	1072	477851_mir_hsa-miR-130a-3p	19.238
EPI CASE T0	1072	477854_mir_hsa-miR-380-3p	0.02665
EPI CASE T0	1072	477855_mir_hsa-miR-122-5p	20.619
EPI CASE T0	1072	477857_mir_hsa-miR-181a-5p	19.712
EPI CASE T0	1072	477858_mir_hsa-miR-15a-5p	16.402
EPI CASE T0	1072	477860_mir_hsa-miR-16-5p	15.013
EPI CASE T0	1072	477863_mir_hsa-miR-101-3p	19.872
EPI CASE T0	1072	477884_mir_hsa-miR-125a-5p	22.741
EPI CASE T0	1072	477885_mir_hsa-miR-125b-5p	24.118
EPI CASE T0	1072	477886_mir_hsa-miR-1260b	20.836
EPI CASE T0	1072	477887_mir_hsa-miR-126-3p	16.434
EPI CASE T0	1072	477888_mir_hsa-miR-126-5p	17.182
EPI CASE T0	1072	477892_mir_hsa-miR-128-3p	26.473
EPI CASE T0	1072	477899_mir_hsa-miR-130b-5p	24.723
EPI CASE T0	1072	477900_mir_hsa-miR-132-3p	0.02478
EPI CASE T0	1072	477908_mir_hsa-miR-140-3p	0.02192
EPI CASE T0	1072	477910_mir_hsa-miR-142-3p	0.0185
EPI CASE T0	1072	477912_mir_hsa-miR-143-3p	19.312
EPI CASE T0	1072	477913_mir_hsa-miR-144-3p	0.01621
EPI CASE T0	1072	477918_mir_hsa-miR-150-5p	0.02025
EPI CASE T0	1072	477919_mir_hsa-miR-151a-3p	18.429
EPI CASE T0	1072	477931_mir_hsa-miR-16-2-3p	22.406
EPI CASE T0	1072	477934_mir_hsa-miR-181c-5p	21.805
EPI CASE T0	1072	477939_mir_hsa-miR-185-5p	17.914
EPI CASE T0	1072	477940_mir_hsa-miR-186-5p	0.01898
EPI CASE T0	1072	477952_mir_hsa-miR-191-5p	19.079
EPI CASE T0	1072	477954_mir_hsa-miR-193a-5p	29.564
EPI CASE T0	1072	477956_mir_hsa-miR-194-5p	24.487
EPI CASE T0	1072	477957_mir_hsa-miR-195-5p	25.013
EPI CASE T0	1072	477961_mir_hsa-miR-199a-3p	17.644
EPI CASE T0	1072	477970_mir_hsa-miR-210-3p	23.861
EPI CASE T0	1072	477975_mir_hsa-miR-21-5p	0.01579
EPI CASE T0	1072	477981_mir_hsa-miR-221-3p	15.062
EPI CASE T0	1072	477982_mir_hsa-miR-222-3p	22.527
EPI CASE T0	1072	477983_mir_hsa-miR-223-3p	15.166
EPI CASE T0	1072	477985_mir_hsa-miR-22-3p	0.01683
EPI CASE T0	1072	477987_mir_hsa-miR-22-5p	21.215
EPI CASE T0	1072	477992_mir_hsa-miR-24-3p	17.699
EPI CASE T0	1072	477994_mir_hsa-miR-25-3p	17.048
EPI CASE T0	1072	477995_mir_hsa-miR-26a-5p	18.229
EPI CASE T0	1072	477999_mir_hsa-miR-28-3p	23.706
EPI CASE T0	1072	478007_mir_hsa-miR-30b-5p	20.508
EPI CASE T0	1072	478008_mir_hsa-miR-30c-5p	0.02037
EPI CASE T0	1072	478024_mir_hsa-miR-324-5p	20.939
EPI CASE T0	1072	478027_mir_hsa-miR-326	21.821
EPI CASE T0	1072	478028_mir_hsa-miR-328-3p	22.396
EPI CASE T0	1072	478040_mir_hsa-miR-339-5p	23.833
EPI CASE T0	1072	478055_mir_hsa-miR-361-3p	0.02714
EPI CASE T0	1072	478056_mir_hsa-miR-361-5p	19.749
EPI CASE T0	1072	478060_mir_hsa-miR-363-3p	24.046
EPI CASE T0	1072	478090_mir_hsa-miR-423-5p	17.058
EPI CASE T0	1072	478092_mir_hsa-miR-424-5p	22.771
EPI CASE T0	1072	478094_mir_hsa-miR-425-5p	19.647
EPI CASE T0	1072	478107_mir_hsa-miR-451a	12.392
EPI CASE T0	1072	478128_mir_hsa-miR-486-5p	17.142
EPI CASE T0	1072	478151_mir_hsa-miR-532-5p	25.692
EPI CASE T0	1072	478167_mir_hsa-miR-584-5p	19.201
EPI CASE T0	1072	478183_mir_hsa-miR-629-5p	27.927
EPI CASE T0	1072	478189_mir_hsa-miR-652-3p	19.195
EPI CASE T0	1072	478192_mir_hsa-miR-660-5p	23.403
EPI CASE T0	1072	478207_mir_hsa-miR-885-5p	28.824
EPI CASE T0	1072	478210_mir_hsa-miR-93-5p	19.966
EPI CASE T0	1072	478262_mir_hsa-miR-192-5p	21.438
EPI CASE T0	1072	478264_mir_hsa-miR-19b-3p	0.01836
EPI CASE T0	1072	478308_mir_hsa-miR-484	19.599
EPI CASE T0	1072	478327_mir_hsa-miR-423-3p	19.509
EPI CASE T0	1072	478343_mir_hsa-miR-99b-5p	24.175
EPI CASE T0	1072	478369_mir_hsa-miR-29b-3p	24.158
EPI CASE T0	1072	478375_mir_hsa-let-7i-5p	16.696
EPI CASE T0	1072	478389_mir_hsa-miR-374b-5p	22.276
EPI CASE T0	1072	478399_mir_hsa-miR-146a-5p	15.799
EPI CASE T0	1072	478418_mir_hsa-miR-26b-5p	16.238
EPI CASE T0	1072	478447_mir_hsa-miR-17-5p	17.251
EPI CASE T0	1072	478505_mir_hsa-miR-151a-5p	19.592
EPI CASE T0	1072	478532_mir_hsa-miR-23a-3p	15.823
EPI CASE T0	1072	478551_mir_hsa-miR-18a-5p	20.197
EPI CASE T0	1072	478576_mir_hsa-let-7b-5p	18.765
EPI CASE T0	1072	478580_mir_hsa-let-7g-5p	0.01727
EPI CASE T0	1072	478583_mir_hsa-miR-181b-5p	21.602
EPI CASE T0	1072	478586_mir_hsa-miR-20a-5p	0.01726
EPI CASE T0	1072	478587_mir_hsa-miR-29a-3p	19.798
EPI CASE T0	1072	479228_mir_hsa-miR-19a-3p	19.574
EPI CASE T0	1072	479229_mir_hsa-miR-29c-3p	21.314
EPI CASE T0	1072	479241_mir_hsa-miR-10a-5p	24.462
EPI CTRL T0	1073	477814_mir_hsa-miR-148a-3p	0.02503
EPI CTRL T0	1073	477824_mir_hsa-miR-148b-3p	0.0254
EPI CTRL T0	1073	477827_mir_hsa-miR-92a-3p	19.457
EPI CTRL T0	1073	477851_mir_hsa-miR-130a-3p	26.411
EPI CTRL T0	1073	477855_mir_hsa-miR-122-5p	19.738
EPI CTRL T0	1073	477857_mir_hsa-miR-181a-5p	25.457
EPI CTRL T0	1073	477858_mir_hsa-miR-15a-5p	18.642
EPI CTRL T0	1073	477860_mir_hsa-miR-16-5p	17.258
EPI CTRL T0	1073	477863_mir_hsa-miR-101-3p	23.245
EPI CTRL T0	1073	477866_mir_hsa-miR-106b-3p	26.673
EPI CTRL T0	1073	477869_mir_hsa-miR-1180-3p	32.607
EPI CTRL T0	1073	477884_mir_hsa-miR-125a-5p	27.699
EPI CTRL T0	1073	477885_mir_hsa-miR-125b-5p	25.761
EPI CTRL T0	1073	477887_mir_hsa-miR-126-3p	22.435
EPI CTRL T0	1073	477888_mir_hsa-miR-126-5p	25.417
EPI CTRL T0	1073	477892_mir_hsa-miR-128-3p	28.381
EPI CTRL T0	1073	477900_mir_hsa-miR-132-3p	26.788
EPI CTRL T0	1073	477908_mir_hsa-miR-140-3p	24.536
EPI CTRL T0	1073	477910_mir_hsa-miR-142-3p	23.867
EPI CTRL T0	1073	477912_mir_hsa-miR-143-3p	22.355
EPI CTRL T0	1073	477913_mir_hsa-miR-144-3p	17.814
EPI CTRL T0	1073	477918_mir_hsa-miR-150-5p	21.643
EPI CTRL T0	1073	477919_mir_hsa-miR-151a-3p	23.178
EPI CTRL T0	1073	477931_mir_hsa-miR-16-2-3p	25.019
EPI CTRL T0	1073	477934_mir_hsa-miR-181c-5p	27.124
EPI CTRL T0	1073	477939_mir_hsa-miR-185-5p	21.346
EPI CTRL T0	1073	477940_mir_hsa-miR-186-5p	23.726
EPI CTRL T0	1073	477952_mir_hsa-miR-191-5p	25.651
EPI CTRL T0	1073	477954_mir_hsa-miR-193a-5p	27.205
EPI CTRL T0	1073	477956_mir_hsa-miR-194-5p	29.715
EPI CTRL T0	1073	477957_mir_hsa-miR-195-5p	25.123
EPI CTRL T0	1073	477961_mir_hsa-miR-199a-3p	24.721
EPI CTRL T0	1073	477970_mir_hsa-miR-210-3p	26.817
EPI CTRL T0	1073	477975_mir_hsa-miR-21-5p	21.266
EPI CTRL T0	1073	477981_mir_hsa-miR-221-3p	20.542
EPI CTRL T0	1073	477982_mir_hsa-miR-222-3p	24.722
EPI CTRL T0	1073	477983_mir_hsa-miR-223-3p	22.253
EPI CTRL T0	1073	477985_mir_hsa-miR-22-3p	21.388
EPI CTRL T0	1073	477987_mir_hsa-miR-22-5p	27.403
EPI CTRL T0	1073	477992_mir_hsa-miR-24-3p	0.02256
EPI CTRL T0	1073	477994_mir_hsa-miR-25-3p	18.747
EPI CTRL T0	1073	477995_mir_hsa-miR-26a-5p	24.279
EPI CTRL T0	1073	477999_mir_hsa-miR-28-3p	27.908
EPI CTRL T0	1073	478024_mir_hsa-miR-324-5p	28.071
EPI CTRL T0	1073	478027_mir_hsa-miR-326	27.152
EPI CTRL T0	1073	478055_mir_hsa-miR-361-3p	29.451
EPI CTRL T0	1073	478056_mir_hsa-miR-361-5p	28.859
EPI CTRL T0	1073	478060_mir_hsa-miR-363-3p	25.936
EPI CTRL T0	1073	478090_mir_hsa-miR-423-5p	20.688
EPI CTRL T0	1073	478092_mir_hsa-miR-424-5p	24.409
EPI CTRL T0	1073	478094_mir_hsa-miR-425-5p	22.799
EPI CTRL T0	1073	478107_mir_hsa-miR-451a	13.748
EPI CTRL T0	1073	478128_mir_hsa-miR-486-5p	0.01857
EPI CTRL T0	1073	478151_mir_hsa-miR-532-5p	26.773
EPI CTRL T0	1073	478183_mir_hsa-miR-629-5p	27.133
EPI CTRL T0	1073	478189_mir_hsa-miR-652-3p	23.746
EPI CTRL T0	1073	478192_mir_hsa-miR-660-5p	24.832
EPI CTRL T0	1073	478207_mir_hsa-miR-885-5p	27.679
EPI CTRL T0	1073	478210_mir_hsa-miR-93-5p	22.952
EPI CTRL T0	1073	478262_mir_hsa-miR-192-5p	22.614
EPI CTRL T0	1073	478264_mir_hsa-miR-19b-3p	18.967
EPI CTRL T0	1073	478308_mir_hsa-miR-484	23.439
EPI CTRL T0	1073	478314_mir_hsa-miR-193b-3p	24.985
EPI CTRL T0	1073	478369_mir_hsa-miR-29b-3p	25.633
EPI CTRL T0	1073	478389_mir_hsa-miR-374b-5p	25.812
EPI CTRL T0	1073	478399_mir_hsa-miR-146a-5p	23.456
EPI CTRL T0	1073	478418_mir_hsa-miR-26b-5p	22.988
EPI CTRL T0	1073	478447_mir_hsa-miR-17-5p	20.311
EPI CTRL T0	1073	478576_mir_hsa-let-7b-5p	20.642
EPI CTRL T0	1073	478580_mir_hsa-let-7g-5p	21.529
EPI CTRL T0	1073	478583_mir_hsa-miR-181b-5p	24.481
EPI CTRL T0	1073	478586_mir_hsa-miR-20a-5p	20.274
EPI CTRL T0	1073	478587_mir_hsa-miR-29a-3p	22.777
EPI CTRL T0	1073	478606_mir_hsa-miR-30d-5p	22.465
EPI CTRL T0	1073	479228_mir_hsa-miR-19a-3p	21.025
EPI CTRL T0	1073	479241_mir_hsa-miR-10a-5p	26.351
EPI CTRL T0	1074	477814_mir_hsa-miR-148a-3p	23.702
EPI CTRL T0	1074	477824_mir_hsa-miR-148b-3p	24.616
EPI CTRL T0	1074	477827_mir_hsa-miR-92a-3p	19.774
EPI CTRL T0	1074	477840_mir_hsa-miR-130b-3p	24.259
EPI CTRL T0	1074	477851_mir_hsa-miR-130a-3p	21.732
EPI CTRL T0	1074	477854_mir_hsa-miR-380-3p	26.578
EPI CTRL T0	1074	477855_mir_hsa-miR-122-5p	21.611
EPI CTRL T0	1074	477857_mir_hsa-miR-181a-5p	0.02517
EPI CTRL T0	1074	477858_mir_hsa-miR-15a-5p	20.206
EPI CTRL T0	1074	477860_mir_hsa-miR-16-5p	18.616
EPI CTRL T0	1074	477863_mir_hsa-miR-101-3p	0.02228
EPI CTRL T0	1074	477866_mir_hsa-miR-106b-3p	27.562
EPI CTRL T0	1074	477869_mir_hsa-miR-1180-3p	33.109
EPI CTRL T0	1074	477884_mir_hsa-miR-125a-5p	26.075
EPI CTRL T0	1074	477885_mir_hsa-miR-125b-5p	25.779
EPI CTRL T0	1074	477886_mir_hsa-miR-1260b	0.02477
EPI CTRL T0	1074	477887_mir_hsa-miR-126-3p	20.227
EPI CTRL T0	1074	477888_mir_hsa-miR-126-5p	21.563
EPI CTRL T0	1074	477892_mir_hsa-miR-128-3p	29.274
EPI CTRL T0	1074	477910_mir_hsa-miR-142-3p	22.314
EPI CTRL T0	1074	477912_mir_hsa-miR-143-3p	23.073
EPI CTRL T0	1074	477913_mir_hsa-miR-144-3p	20.031
EPI CTRL T0	1074	477918_mir_hsa-miR-150-5p	22.684
EPI CTRL T0	1074	477919_mir_hsa-miR-151a-3p	22.732
EPI CTRL T0	1074	477931_mir_hsa-miR-16-2-3p	25.271
EPI CTRL T0	1074	477934_mir_hsa-miR-181c-5p	26.719
EPI CTRL T0	1074	477939_mir_hsa-miR-185-5p	21.556
EPI CTRL T0	1074	477940_mir_hsa-miR-186-5p	23.256
EPI CTRL T0	1074	477952_mir_hsa-miR-191-5p	23.609
EPI CTRL T0	1074	477954_mir_hsa-miR-193a-5p	27.861
EPI CTRL T0	1074	477956_mir_hsa-miR-194-5p	0.02678
EPI CTRL T0	1074	477957_mir_hsa-miR-195-5p	25.043
EPI CTRL T0	1074	477961_mir_hsa-miR-199a-3p	21.895
EPI CTRL T0	1074	477970_mir_hsa-miR-210-3p	28.503
EPI CTRL T0	1074	477975_mir_hsa-miR-21-5p	19.318
EPI CTRL T0	1074	477981_mir_hsa-miR-221-3p	17.711
EPI CTRL T0	1074	477982_mir_hsa-miR-222-3p	24.325
EPI CTRL T0	1074	477983_mir_hsa-miR-223-3p	18.926
EPI CTRL T0	1074	477985_mir_hsa-miR-22-3p	21.248
EPI CTRL T0	1074	477987_mir_hsa-miR-22-5p	24.145
EPI CTRL T0	1074	477992_mir_hsa-miR-24-3p	20.785
EPI CTRL T0	1074	477994_mir_hsa-miR-25-3p	20.294
EPI CTRL T0	1074	477995_mir_hsa-miR-26a-5p	24.715
EPI CTRL T0	1074	477999_mir_hsa-miR-28-3p	27.908
EPI CTRL T0	1074	478007_mir_hsa-miR-30b-5p	22.599
EPI CTRL T0	1074	478024_mir_hsa-miR-324-5p	24.923
EPI CTRL T0	1074	478027_mir_hsa-miR-326	25.297
EPI CTRL T0	1074	478028_mir_hsa-miR-328-3p	24.668
EPI CTRL T0	1074	478040_mir_hsa-miR-339-5p	28.023
EPI CTRL T0	1074	478055_mir_hsa-miR-361-3p	29.566
EPI CTRL T0	1074	478056_mir_hsa-miR-361-5p	24.707
EPI CTRL T0	1074	478060_mir_hsa-miR-363-3p	25.178
EPI CTRL T0	1074	478090_mir_hsa-miR-423-5p	0.01952
EPI CTRL T0	1074	478092_mir_hsa-miR-424-5p	22.877
EPI CTRL T0	1074	478094_mir_hsa-miR-425-5p	23.447
EPI CTRL T0	1074	478107_mir_hsa-miR-451a	15.246
EPI CTRL T0	1074	478128_mir_hsa-miR-486-5p	20.357
EPI CTRL T0	1074	478151_mir_hsa-miR-532-5p	32.271
EPI CTRL T0	1074	478167_mir_hsa-miR-584-5p	23.508
EPI CTRL T0	1074	478183_mir_hsa-miR-629-5p	27.225
EPI CTRL T0	1074	478189_mir_hsa-miR-652-3p	22.808
EPI CTRL T0	1074	478192_mir_hsa-miR-660-5p	26.814
EPI CTRL T0	1074	478207_mir_hsa-miR-885-5p	32.691
EPI CTRL T0	1074	478210_mir_hsa-miR-93-5p	23.616
EPI CTRL T0	1074	478264_mir_hsa-miR-19b-3p	21.696
EPI CTRL T0	1074	478270_mir_hsa-miR-27b-3p	23.826
EPI CTRL T0	1074	478308_mir_hsa-miR-484	22.936
EPI CTRL T0	1074	478327_mir_hsa-miR-423-3p	23.425
EPI CTRL T0	1074	478369_mir_hsa-miR-29b-3p	25.898
EPI CTRL T0	1074	478389_mir_hsa-miR-374b-5p	29.048
EPI CTRL T0	1074	478399_mir_hsa-miR-146a-5p	0.01881
EPI CTRL T0	1074	478418_mir_hsa-miR-26b-5p	20.309
EPI CTRL T0	1074	478447_mir_hsa-miR-17-5p	21.968
EPI CTRL T0	1074	478505_mir_hsa-miR-151a-5p	0.02239
EPI CTRL T0	1074	478532_mir_hsa-miR-23a-3p	20.738
EPI CTRL T0	1074	478551_mir_hsa-miR-18a-5p	0.02565
EPI CTRL T0	1074	478576_mir_hsa-let-7b-5p	20.785
EPI CTRL T0	1074	478580_mir_hsa-let-7g-5p	20.795
EPI CTRL T0	1074	478583_mir_hsa-miR-181b-5p	25.706
EPI CTRL T0	1074	478586_mir_hsa-miR-20a-5p	0.02128
EPI CTRL T0	1074	478587_mir_hsa-miR-29a-3p	22.808
EPI CTRL T0	1074	479228_mir_hsa-miR-19a-3p	23.294
EPI CASE T0	1076	477814_mir_hsa-miR-148a-3p	24.835
EPI CASE T0	1076	477824_mir_hsa-miR-148b-3p	24.538
EPI CASE T0	1076	477827_mir_hsa-miR-92a-3p	17.774
EPI CASE T0	1076	477840_mir_hsa-miR-130b-3p	26.045
EPI CASE T0	1076	477848_mir_hsa-let-7d-3p	23.641
EPI CASE T0	1076	477851_mir_hsa-miR-130a-3p	24.498
EPI CASE T0	1076	477855_mir_hsa-miR-122-5p	22.756
EPI CASE T0	1076	477857_mir_hsa-miR-181a-5p	23.201
EPI CASE T0	1076	477858_mir_hsa-miR-15a-5p	17.091
EPI CASE T0	1076	477860_mir_hsa-miR-16-5p	16.295
EPI CASE T0	1076	477863_mir_hsa-miR-101-3p	22.552
EPI CASE T0	1076	477866_mir_hsa-miR-106b-3p	31.838
EPI CASE T0	1076	477869_mir_hsa-miR-1180-3p	30.977
EPI CASE T0	1076	477884_mir_hsa-miR-125a-5p	27.756
EPI CASE T0	1076	477885_mir_hsa-miR-125b-5p	28.087
EPI CASE T0	1076	477886_mir_hsa-miR-1260b	26.372
EPI CASE T0	1076	477887_mir_hsa-miR-126-3p	22.062
EPI CASE T0	1076	477888_mir_hsa-miR-126-5p	23.292
EPI CASE T0	1076	477892_mir_hsa-miR-128-3p	29.438
EPI CASE T0	1076	477899_mir_hsa-miR-130b-5p	29.386
EPI CASE T0	1076	477900_mir_hsa-miR-132-3p	26.766
EPI CASE T0	1076	477908_mir_hsa-miR-140-3p	24.252
EPI CASE T0	1076	477910_mir_hsa-miR-142-3p	23.828
EPI CASE T0	1076	477912_mir_hsa-miR-143-3p	25.143
EPI CASE T0	1076	477913_mir_hsa-miR-144-3p	16.891
EPI CASE T0	1076	477918_mir_hsa-miR-150-5p	21.883
EPI CASE T0	1076	477919_mir_hsa-miR-151a-3p	22.298
EPI CASE T0	1076	477931_mir_hsa-miR-16-2-3p	23.832
EPI CASE T0	1076	477934_mir_hsa-miR-181c-5p	0.02638
EPI CASE T0	1076	477939_mir_hsa-miR-185-5p	20.726
EPI CASE T0	1076	477940_mir_hsa-miR-186-5p	22.184
EPI CASE T0	1076	477952_mir_hsa-miR-191-5p	26.069
EPI CASE T0	1076	477954_mir_hsa-miR-193a-5p	28.653
EPI CASE T0	1076	477956_mir_hsa-miR-194-5p	0.02577
EPI CASE T0	1076	477957_mir_hsa-miR-195-5p	26.131
EPI CASE T0	1076	477961_mir_hsa-miR-199a-3p	23.451
EPI CASE T0	1076	477970_mir_hsa-miR-210-3p	26.965
EPI CASE T0	1076	477975_mir_hsa-miR-21-5p	20.272
EPI CASE T0	1076	477981_mir_hsa-miR-221-3p	0.01991
EPI CASE T0	1076	477982_mir_hsa-miR-222-3p	24.928
EPI CASE T0	1076	477983_mir_hsa-miR-223-3p	21.507
EPI CASE T0	1076	477985_mir_hsa-miR-22-3p	0.02086
EPI CASE T0	1076	477987_mir_hsa-miR-22-5p	26.838
EPI CASE T0	1076	477992_mir_hsa-miR-24-3p	22.363
EPI CASE T0	1076	477994_mir_hsa-miR-25-3p	17.201
EPI CASE T0	1076	477995_mir_hsa-miR-26a-5p	24.015
EPI CASE T0	1076	477999_mir_hsa-miR-28-3p	0.03013
EPI CASE T0	1076	478007_mir_hsa-miR-30b-5p	23.476
EPI CASE T0	1076	478008_mir_hsa-miR-30c-5p	24.035
EPI CASE T0	1076	478024_mir_hsa-miR-324-5p	26.227
EPI CASE T0	1076	478027_mir_hsa-miR-326	25.087
EPI CASE T0	1076	478028_mir_hsa-miR-328-3p	26.263
EPI CASE T0	1076	478040_mir_hsa-miR-339-5p	28.873
EPI CASE T0	1076	478056_mir_hsa-miR-361-5p	24.995
EPI CASE T0	1076	478060_mir_hsa-miR-363-3p	0.02527
EPI CASE T0	1076	478090_mir_hsa-miR-423-5p	20.004
EPI CASE T0	1076	478092_mir_hsa-miR-424-5p	23.754
EPI CASE T0	1076	478094_mir_hsa-miR-425-5p	22.845
EPI CASE T0	1076	478107_mir_hsa-miR-451a	12.871
EPI CASE T0	1076	478128_mir_hsa-miR-486-5p	17.776
EPI CASE T0	1076	478151_mir_hsa-miR-532-5p	25.434
EPI CASE T0	1076	478167_mir_hsa-miR-584-5p	23.321
EPI CASE T0	1076	478183_mir_hsa-miR-629-5p	31.057
EPI CASE T0	1076	478189_mir_hsa-miR-652-3p	21.511
EPI CASE T0	1076	478192_mir_hsa-miR-660-5p	23.667
EPI CASE T0	1076	478207_mir_hsa-miR-885-5p	0.03061
EPI CASE T0	1076	478210_mir_hsa-miR-93-5p	22.876
EPI CASE T0	1076	478262_mir_hsa-miR-192-5p	23.194
EPI CASE T0	1076	478264_mir_hsa-miR-19b-3p	23.937
EPI CASE T0	1076	478308_mir_hsa-miR-484	21.385
EPI CASE T0	1076	478314_mir_hsa-miR-193b-3p	25.385
EPI CASE T0	1076	478327_mir_hsa-miR-423-3p	24.372
EPI CASE T0	1076	478343_mir_hsa-miR-99b-5p	27.989
EPI CASE T0	1076	478369_mir_hsa-miR-29b-3p	26.475
EPI CASE T0	1076	478389_mir_hsa-miR-374b-5p	28.995
EPI CASE T0	1076	478399_mir_hsa-miR-146a-5p	21.827
EPI CASE T0	1076	478418_mir_hsa-miR-26b-5p	21.719
EPI CASE T0	1076	478447_mir_hsa-miR-17-5p	19.842
EPI CASE T0	1076	478516_mir_hsa-miR-215-5p	24.748
EPI CASE T0	1076	478576_mir_hsa-let-7b-5p	20.519
EPI CASE T0	1076	478580_mir_hsa-let-7g-5p	21.815
EPI CASE T0	1076	478583_mir_hsa-miR-181b-5p	26.784
EPI CASE T0	1076	478586_mir_hsa-miR-20a-5p	18.781
EPI CASE T0	1076	478587_mir_hsa-miR-29a-3p	0.02279
EPI CASE T0	1076	479228_mir_hsa-miR-19a-3p	19.941
EPI CTRL T0	1080	477814_mir_hsa-miR-148a-3p	25.308
EPI CTRL T0	1080	477824_mir_hsa-miR-148b-3p	25.777
EPI CTRL T0	1080	477827_mir_hsa-miR-92a-3p	21.129
EPI CTRL T0	1080	477840_mir_hsa-miR-130b-3p	25.916
EPI CTRL T0	1080	477848_mir_hsa-let-7d-3p	22.762
EPI CTRL T0	1080	477851_mir_hsa-miR-130a-3p	0.0245
EPI CTRL T0	1080	477855_mir_hsa-miR-122-5p	22.344
EPI CTRL T0	1080	477857_mir_hsa-miR-181a-5p	24.568
EPI CTRL T0	1080	477858_mir_hsa-miR-15a-5p	21.316
EPI CTRL T0	1080	477860_mir_hsa-miR-16-5p	0.01778
EPI CTRL T0	1080	477863_mir_hsa-miR-101-3p	23.456
EPI CTRL T0	1080	477866_mir_hsa-miR-106b-3p	31.019
EPI CTRL T0	1080	477884_mir_hsa-miR-125a-5p	27.344
EPI CTRL T0	1080	477885_mir_hsa-miR-125b-5p	27.342
EPI CTRL T0	1080	477886_mir_hsa-miR-1260b	24.816
EPI CTRL T0	1080	477887_mir_hsa-miR-126-3p	22.652
EPI CTRL T0	1080	477888_mir_hsa-miR-126-5p	23.404
EPI CTRL T0	1080	477892_mir_hsa-miR-128-3p	0.02941
EPI CTRL T0	1080	477899_mir_hsa-miR-130b-5p	28.398
EPI CTRL T0	1080	477900_mir_hsa-miR-132-3p	29.301
EPI CTRL T0	1080	477908_mir_hsa-miR-140-3p	24.878
EPI CTRL T0	1080	477910_mir_hsa-miR-142-3p	24.246
EPI CTRL T0	1080	477912_mir_hsa-miR-143-3p	24.281
EPI CTRL T0	1080	477913_mir_hsa-miR-144-3p	18.926
EPI CTRL T0	1080	477918_mir_hsa-miR-150-5p	22.597
EPI CTRL T0	1080	477919_mir_hsa-miR-151a-3p	23.152
EPI CTRL T0	1080	477931_mir_hsa-miR-16-2-3p	25.616
EPI CTRL T0	1080	477934_mir_hsa-miR-181c-5p	0.02478
EPI CTRL T0	1080	477939_mir_hsa-miR-185-5p	22.813
EPI CTRL T0	1080	477940_mir_hsa-miR-186-5p	22.847
EPI CTRL T0	1080	477952_mir_hsa-miR-191-5p	24.683
EPI CTRL T0	1080	477954_mir_hsa-miR-193a-5p	29.131
EPI CTRL T0	1080	477956_mir_hsa-miR-194-5p	28.186
EPI CTRL T0	1080	477957_mir_hsa-miR-195-5p	26.761
EPI CTRL T0	1080	477961_mir_hsa-miR-199a-3p	22.612
EPI CTRL T0	1080	477970_mir_hsa-miR-210-3p	26.987
EPI CTRL T0	1080	477975_mir_hsa-miR-21-5p	21.088
EPI CTRL T0	1080	477981_mir_hsa-miR-221-3p	20.246
EPI CTRL T0	1080	477982_mir_hsa-miR-222-3p	26.089
EPI CTRL T0	1080	477983_mir_hsa-miR-223-3p	21.228
EPI CTRL T0	1080	477985_mir_hsa-miR-22-3p	0.02662
EPI CTRL T0	1080	477987_mir_hsa-miR-22-5p	26.473
EPI CTRL T0	1080	477992_mir_hsa-miR-24-3p	21.775
EPI CTRL T0	1080	477994_mir_hsa-miR-25-3p	19.642
EPI CTRL T0	1080	477995_mir_hsa-miR-26a-5p	24.105
EPI CTRL T0	1080	477999_mir_hsa-miR-28-3p	28.681
EPI CTRL T0	1080	478007_mir_hsa-miR-30b-5p	0.02383
EPI CTRL T0	1080	478008_mir_hsa-miR-30c-5p	24.129
EPI CTRL T0	1080	478024_mir_hsa-miR-324-5p	25.935
EPI CTRL T0	1080	478027_mir_hsa-miR-326	0.02625
EPI CTRL T0	1080	478028_mir_hsa-miR-328-3p	25.863
EPI CTRL T0	1080	478040_mir_hsa-miR-339-5p	28.216
EPI CTRL T0	1080	478055_mir_hsa-miR-361-3p	29.902
EPI CTRL T0	1080	478056_mir_hsa-miR-361-5p	27.248
EPI CTRL T0	1080	478060_mir_hsa-miR-363-3p	0.02696
EPI CTRL T0	1080	478090_mir_hsa-miR-423-5p	21.201
EPI CTRL T0	1080	478092_mir_hsa-miR-424-5p	25.227
EPI CTRL T0	1080	478094_mir_hsa-miR-425-5p	23.813
EPI CTRL T0	1080	478107_mir_hsa-miR-451a	14.324
EPI CTRL T0	1080	478128_mir_hsa-miR-486-5p	20.659
EPI CTRL T0	1080	478151_mir_hsa-miR-532-5p	26.828
EPI CTRL T0	1080	478167_mir_hsa-miR-584-5p	24.936
EPI CTRL T0	1080	478183_mir_hsa-miR-629-5p	32.968
EPI CTRL T0	1080	478189_mir_hsa-miR-652-3p	22.878
EPI CTRL T0	1080	478192_mir_hsa-miR-660-5p	25.068
EPI CTRL T0	1080	478207_mir_hsa-miR-885-5p	0.02937
EPI CTRL T0	1080	478210_mir_hsa-miR-93-5p	23.788
EPI CTRL T0	1080	478262_mir_hsa-miR-192-5p	23.637
EPI CTRL T0	1080	478264_mir_hsa-miR-19b-3p	22.131
EPI CTRL T0	1080	478308_mir_hsa-miR-484	22.997
EPI CTRL T0	1080	478314_mir_hsa-miR-193b-3p	32.639
EPI CTRL T0	1080	478327_mir_hsa-miR-423-3p	23.854
EPI CTRL T0	1080	478343_mir_hsa-miR-99b-5p	27.691
EPI CTRL T0	1080	478369_mir_hsa-miR-29b-3p	26.671
EPI CTRL T0	1080	478399_mir_hsa-miR-146a-5p	21.455
EPI CTRL T0	1080	478412_mir_hsa-miR-106b-5p	23.092
EPI CTRL T0	1080	478418_mir_hsa-miR-26b-5p	21.963
EPI CTRL T0	1080	478447_mir_hsa-miR-17-5p	19.958
EPI CTRL T0	1080	478505_mir_hsa-miR-151a-5p	25.194
EPI CTRL T0	1080	478551_mir_hsa-miR-18a-5p	24.649
EPI CTRL T0	1080	478576_mir_hsa-let-7b-5p	19.651
EPI CTRL T0	1080	478580_mir_hsa-let-7g-5p	21.195
EPI CTRL T0	1080	478583_mir_hsa-miR-181b-5p	24.641
EPI CTRL T0	1080	478586_mir_hsa-miR-20a-5p	20.503
EPI CTRL T0	1080	478587_mir_hsa-miR-29a-3p	0.0244
EPI CTRL T0	1080	479228_mir_hsa-miR-19a-3p	22.813
EPI CTRL T0	1081	477814_mir_hsa-miR-148a-3p	22.365
EPI CTRL T0	1081	477824_mir_hsa-miR-148b-3p	21.127
EPI CTRL T0	1081	477827_mir_hsa-miR-92a-3p	0.01965
EPI CTRL T0	1081	477840_mir_hsa-miR-130b-3p	24.785
EPI CTRL T0	1081	477848_mir_hsa-let-7d-3p	21.365
EPI CTRL T0	1081	477851_mir_hsa-miR-130a-3p	19.638
EPI CTRL T0	1081	477854_mir_hsa-miR-380-3p	0.02696
EPI CTRL T0	1081	477855_mir_hsa-miR-122-5p	25.963
EPI CTRL T0	1081	477857_mir_hsa-miR-181a-5p	0.02192
EPI CTRL T0	1081	477858_mir_hsa-miR-15a-5p	18.965
EPI CTRL T0	1081	477860_mir_hsa-miR-16-5p	16.745
EPI CTRL T0	1081	477863_mir_hsa-miR-101-3p	20.853
EPI CTRL T0	1081	477866_mir_hsa-miR-106b-3p	26.024
EPI CTRL T0	1081	477869_mir_hsa-miR-1180-3p	32.063
EPI CTRL T0	1081	477884_mir_hsa-miR-125a-5p	26.478
EPI CTRL T0	1081	477885_mir_hsa-miR-125b-5p	27.912
EPI CTRL T0	1081	477886_mir_hsa-miR-1260b	0.02169
EPI CTRL T0	1081	477887_mir_hsa-miR-126-3p	18.803
EPI CTRL T0	1081	477888_mir_hsa-miR-126-5p	19.712
EPI CTRL T0	1081	477892_mir_hsa-miR-128-3p	25.526
EPI CTRL T0	1081	477899_mir_hsa-miR-130b-5p	28.562
EPI CTRL T0	1081	477900_mir_hsa-miR-132-3p	28.357
EPI CTRL T0	1081	477908_mir_hsa-miR-140-3p	23.493
EPI CTRL T0	1081	477910_mir_hsa-miR-142-3p	19.772
EPI CTRL T0	1081	477912_mir_hsa-miR-143-3p	21.828
EPI CTRL T0	1081	477913_mir_hsa-miR-144-3p	17.965
EPI CTRL T0	1081	477918_mir_hsa-miR-150-5p	24.237
EPI CTRL T0	1081	477919_mir_hsa-miR-151a-3p	0.02122
EPI CTRL T0	1081	477931_mir_hsa-miR-16-2-3p	24.717
EPI CTRL T0	1081	477934_mir_hsa-miR-181c-5p	23.541
EPI CTRL T0	1081	477939_mir_hsa-miR-185-5p	21.944
EPI CTRL T0	1081	477940_mir_hsa-miR-186-5p	21.132
EPI CTRL T0	1081	477952_mir_hsa-miR-191-5p	21.266
EPI CTRL T0	1081	477956_mir_hsa-miR-194-5p	26.533
EPI CTRL T0	1081	477957_mir_hsa-miR-195-5p	25.439
EPI CTRL T0	1081	477961_mir_hsa-miR-199a-3p	19.337
EPI CTRL T0	1081	477970_mir_hsa-miR-210-3p	25.791
EPI CTRL T0	1081	477975_mir_hsa-miR-21-5p	17.756
EPI CTRL T0	1081	477981_mir_hsa-miR-221-3p	16.763
EPI CTRL T0	1081	477982_mir_hsa-miR-222-3p	25.223
EPI CTRL T0	1081	477983_mir_hsa-miR-223-3p	16.253
EPI CTRL T0	1081	477985_mir_hsa-miR-22-3p	20.052
EPI CTRL T0	1081	477987_mir_hsa-miR-22-5p	22.822
EPI CTRL T0	1081	477992_mir_hsa-miR-24-3p	18.763
EPI CTRL T0	1081	477994_mir_hsa-miR-25-3p	19.658
EPI CTRL T0	1081	477995_mir_hsa-miR-26a-5p	20.074
EPI CTRL T0	1081	477999_mir_hsa-miR-28-3p	25.187
EPI CTRL T0	1081	478007_mir_hsa-miR-30b-5p	21.182
EPI CTRL T0	1081	478008_mir_hsa-miR-30c-5p	21.549
EPI CTRL T0	1081	478024_mir_hsa-miR-324-5p	23.315
EPI CTRL T0	1081	478027_mir_hsa-miR-326	22.437
EPI CTRL T0	1081	478028_mir_hsa-miR-328-3p	23.366
EPI CTRL T0	1081	478040_mir_hsa-miR-339-5p	24.815
EPI CTRL T0	1081	478055_mir_hsa-miR-361-3p	28.895
EPI CTRL T0	1081	478056_mir_hsa-miR-361-5p	21.759
EPI CTRL T0	1081	478060_mir_hsa-miR-363-3p	23.766
EPI CTRL T0	1081	478090_mir_hsa-miR-423-5p	20.946
EPI CTRL T0	1081	478092_mir_hsa-miR-424-5p	22.353
EPI CTRL T0	1081	478094_mir_hsa-miR-425-5p	0.02177
EPI CTRL T0	1081	478107_mir_hsa-miR-451a	14.456
EPI CTRL T0	1081	478128_mir_hsa-miR-486-5p	18.904
EPI CTRL T0	1081	478151_mir_hsa-miR-532-5p	27.879
EPI CTRL T0	1081	478167_mir_hsa-miR-584-5p	21.292
EPI CTRL T0	1081	478181_mir_hsa-miR-628-3p	25.709
EPI CTRL T0	1081	478183_mir_hsa-miR-629-5p	31.039
EPI CTRL T0	1081	478189_mir_hsa-miR-652-3p	21.601
EPI CTRL T0	1081	478192_mir_hsa-miR-660-5p	0.02574
EPI CTRL T0	1081	478207_mir_hsa-miR-885-5p	30.826
EPI CTRL T0	1081	478210_mir_hsa-miR-93-5p	22.446
EPI CTRL T0	1081	478262_mir_hsa-miR-192-5p	23.221
EPI CTRL T0	1081	478264_mir_hsa-miR-19b-3p	18.809
EPI CTRL T0	1081	478270_mir_hsa-miR-27b-3p	20.401
EPI CTRL T0	1081	478308_mir_hsa-miR-484	21.008
EPI CTRL T0	1081	478314_mir_hsa-miR-193b-3p	28.255
EPI CTRL T0	1081	478327_mir_hsa-miR-423-3p	20.797
EPI CTRL T0	1081	478343_mir_hsa-miR-99b-5p	0.02567
EPI CTRL T0	1081	478369_mir_hsa-miR-29b-3p	23.056
EPI CTRL T0	1081	478389_mir_hsa-miR-374b-5p	25.055
EPI CTRL T0	1081	478399_mir_hsa-miR-146a-5p	18.822
EPI CTRL T0	1081	478412_mir_hsa-miR-106b-5p	21.656
EPI CTRL T0	1081	478418_mir_hsa-miR-26b-5p	18.659
EPI CTRL T0	1081	478447_mir_hsa-miR-17-5p	18.748
EPI CTRL T0	1081	478505_mir_hsa-miR-151a-5p	20.667
EPI CTRL T0	1081	478532_mir_hsa-miR-23a-3p	18.434
EPI CTRL T0	1081	478551_mir_hsa-miR-18a-5p	21.786
EPI CTRL T0	1081	478576_mir_hsa-let-7b-5p	20.226
EPI CTRL T0	1081	478580_mir_hsa-let-7g-5p	19.756
EPI CTRL T0	1081	478583_mir_hsa-miR-181b-5p	0.02435
EPI CTRL T0	1081	478586_mir_hsa-miR-20a-5p	18.802
EPI CTRL T0	1081	478587_mir_hsa-miR-29a-3p	21.259
EPI CTRL T0	1081	479228_mir_hsa-miR-19a-3p	20.467
EPI CTRL T0	1081	479229_mir_hsa-miR-29c-3p	21.241
EPI CASE T0	1084	477814_mir_hsa-miR-148a-3p	22.415
EPI CASE T0	1084	477824_mir_hsa-miR-148b-3p	0.0221
EPI CASE T0	1084	477827_mir_hsa-miR-92a-3p	0.01742
EPI CASE T0	1084	477840_mir_hsa-miR-130b-3p	23.335
EPI CASE T0	1084	477851_mir_hsa-miR-130a-3p	21.718
EPI CASE T0	1084	477855_mir_hsa-miR-122-5p	0.01966
EPI CASE T0	1084	477857_mir_hsa-miR-181a-5p	24.956
EPI CASE T0	1084	477858_mir_hsa-miR-15a-5p	17.513
EPI CASE T0	1084	477860_mir_hsa-miR-16-5p	14.447
EPI CASE T0	1084	477863_mir_hsa-miR-101-3p	0.02002
EPI CASE T0	1084	477866_mir_hsa-miR-106b-3p	25.489
EPI CASE T0	1084	477869_mir_hsa-miR-1180-3p	0.02762
EPI CASE T0	1084	477884_mir_hsa-miR-125a-5p	27.671
EPI CASE T0	1084	477885_mir_hsa-miR-125b-5p	25.581
EPI CASE T0	1084	477886_mir_hsa-miR-1260b	23.339
EPI CASE T0	1084	477887_mir_hsa-miR-126-3p	20.204
EPI CASE T0	1084	477888_mir_hsa-miR-126-5p	20.811
EPI CASE T0	1084	477892_mir_hsa-miR-128-3p	26.128
EPI CASE T0	1084	477900_mir_hsa-miR-132-3p	26.981
EPI CASE T0	1084	477908_mir_hsa-miR-140-3p	22.027
EPI CASE T0	1084	477910_mir_hsa-miR-142-3p	21.821
EPI CASE T0	1084	477912_mir_hsa-miR-143-3p	22.965
EPI CASE T0	1084	477913_mir_hsa-miR-144-3p	15.534
EPI CASE T0	1084	477918_mir_hsa-miR-150-5p	23.158
EPI CASE T0	1084	477919_mir_hsa-miR-151a-3p	0.02252
EPI CASE T0	1084	477931_mir_hsa-miR-16-2-3p	22.746
EPI CASE T0	1084	477934_mir_hsa-miR-181c-5p	30.024
EPI CASE T0	1084	477939_mir_hsa-miR-185-5p	18.662
EPI CASE T0	1084	477940_mir_hsa-miR-186-5p	21.308
EPI CASE T0	1084	477952_mir_hsa-miR-191-5p	0.02342
EPI CASE T0	1084	477954_mir_hsa-miR-193a-5p	28.305
EPI CASE T0	1084	477956_mir_hsa-miR-194-5p	24.499
EPI CASE T0	1084	477957_mir_hsa-miR-195-5p	23.459
EPI CASE T0	1084	477961_mir_hsa-miR-199a-3p	23.387
EPI CASE T0	1084	477970_mir_hsa-miR-210-3p	24.954
EPI CASE T0	1084	477975_mir_hsa-miR-21-5p	18.532
EPI CASE T0	1084	477981_mir_hsa-miR-221-3p	17.658
EPI CASE T0	1084	477982_mir_hsa-miR-222-3p	23.567
EPI CASE T0	1084	477983_mir_hsa-miR-223-3p	18.295
EPI CASE T0	1084	477985_mir_hsa-miR-22-3p	19.632
EPI CASE T0	1084	477987_mir_hsa-miR-22-5p	23.421
EPI CASE T0	1084	477992_mir_hsa-miR-24-3p	21.263
EPI CASE T0	1084	477994_mir_hsa-miR-25-3p	17.287
EPI CASE T0	1084	477995_mir_hsa-miR-26a-5p	0.02154
EPI CASE T0	1084	477999_mir_hsa-miR-28-3p	27.299
EPI CASE T0	1084	478007_mir_hsa-miR-30b-5p	22.157
EPI CASE T0	1084	478008_mir_hsa-miR-30c-5p	21.524
EPI CASE T0	1084	478024_mir_hsa-miR-324-5p	24.084
EPI CASE T0	1084	478027_mir_hsa-miR-326	25.571
EPI CASE T0	1084	478028_mir_hsa-miR-328-3p	26.114
EPI CASE T0	1084	478040_mir_hsa-miR-339-5p	28.177
EPI CASE T0	1084	478055_mir_hsa-miR-361-3p	0.02995
EPI CASE T0	1084	478056_mir_hsa-miR-361-5p	24.364
EPI CASE T0	1084	478060_mir_hsa-miR-363-3p	21.755
EPI CASE T0	1084	478090_mir_hsa-miR-423-5p	19.666
EPI CASE T0	1084	478092_mir_hsa-miR-424-5p	21.813
EPI CASE T0	1084	478094_mir_hsa-miR-425-5p	21.798
EPI CASE T0	1084	478107_mir_hsa-miR-451a	11.143
EPI CASE T0	1084	478128_mir_hsa-miR-486-5p	16.234
EPI CASE T0	1084	478151_mir_hsa-miR-532-5p	26.968
EPI CASE T0	1084	478167_mir_hsa-miR-584-5p	21.058
EPI CASE T0	1084	478183_mir_hsa-miR-629-5p	0.02652
EPI CASE T0	1084	478189_mir_hsa-miR-652-3p	21.847
EPI CASE T0	1084	478192_mir_hsa-miR-660-5p	23.532
EPI CASE T0	1084	478207_mir_hsa-miR-885-5p	27.638
EPI CASE T0	1084	478210_mir_hsa-miR-93-5p	21.482
EPI CASE T0	1084	478262_mir_hsa-miR-192-5p	20.781
EPI CASE T0	1084	478264_mir_hsa-miR-19b-3p	21.179
EPI CASE T0	1084	478308_mir_hsa-miR-484	21.806
EPI CASE T0	1084	478314_mir_hsa-miR-193b-3p	25.837
EPI CASE T0	1084	478327_mir_hsa-miR-423-3p	22.315
EPI CASE T0	1084	478343_mir_hsa-miR-99b-5p	28.283
EPI CASE T0	1084	478369_mir_hsa-miR-29b-3p	23.306
EPI CASE T0	1084	478399_mir_hsa-miR-146a-5p	20.166
EPI CASE T0	1084	478418_mir_hsa-miR-26b-5p	0.01955
EPI CASE T0	1084	478447_mir_hsa-miR-17-5p	18.078
EPI CASE T0	1084	478505_mir_hsa-miR-151a-5p	21.994
EPI CASE T0	1084	478576_mir_hsa-let-7b-5p	19.641
EPI CASE T0	1084	478580_mir_hsa-let-7g-5p	19.577
EPI CASE T0	1084	478583_mir_hsa-miR-181b-5p	23.758
EPI CASE T0	1084	478586_mir_hsa-miR-20a-5p	17.767
EPI CASE T0	1084	478587_mir_hsa-miR-29a-3p	21.087
EPI CASE T0	1084	479228_mir_hsa-miR-19a-3p	18.834
EPI CASE T0	1087	477814_mir_hsa-miR-148a-3p	22.515
EPI CASE T0	1087	477824_mir_hsa-miR-148b-3p	21.879
EPI CASE T0	1087	477827_mir_hsa-miR-92a-3p	0.01752
EPI CASE T0	1087	477840_mir_hsa-miR-130b-3p	23.698
EPI CASE T0	1087	477848_mir_hsa-let-7d-3p	20.271
EPI CASE T0	1087	477851_mir_hsa-miR-130a-3p	21.888
EPI CASE T0	1087	477855_mir_hsa-miR-122-5p	23.863
EPI CASE T0	1087	477857_mir_hsa-miR-181a-5p	0.0219
EPI CASE T0	1087	477858_mir_hsa-miR-15a-5p	17.136
EPI CASE T0	1087	477860_mir_hsa-miR-16-5p	15.393
EPI CASE T0	1087	477863_mir_hsa-miR-101-3p	21.133
EPI CASE T0	1087	477866_mir_hsa-miR-106b-3p	26.132
EPI CASE T0	1087	477869_mir_hsa-miR-1180-3p	29.681
EPI CASE T0	1087	477884_mir_hsa-miR-125a-5p	25.688
EPI CASE T0	1087	477885_mir_hsa-miR-125b-5p	0.0283
EPI CASE T0	1087	477886_mir_hsa-miR-1260b	23.063
EPI CASE T0	1087	477887_mir_hsa-miR-126-3p	19.197
EPI CASE T0	1087	477888_mir_hsa-miR-126-5p	20.145
EPI CASE T0	1087	477892_mir_hsa-miR-128-3p	25.148
EPI CASE T0	1087	477899_mir_hsa-miR-130b-5p	0.02657
EPI CASE T0	1087	477900_mir_hsa-miR-132-3p	27.297
EPI CASE T0	1087	477908_mir_hsa-miR-140-3p	22.775
EPI CASE T0	1087	477910_mir_hsa-miR-142-3p	0.02097
EPI CASE T0	1087	477912_mir_hsa-miR-143-3p	23.496
EPI CASE T0	1087	477913_mir_hsa-miR-144-3p	15.961
EPI CASE T0	1087	477918_mir_hsa-miR-150-5p	22.609
EPI CASE T0	1087	477919_mir_hsa-miR-151a-3p	20.809
EPI CASE T0	1087	477931_mir_hsa-miR-16-2-3p	24.679
EPI CASE T0	1087	477934_mir_hsa-miR-181c-5p	0.02598
EPI CASE T0	1087	477939_mir_hsa-miR-185-5p	21.519
EPI CASE T0	1087	477940_mir_hsa-miR-186-5p	20.545
EPI CASE T0	1087	477952_mir_hsa-miR-191-5p	21.242
EPI CASE T0	1087	477954_mir_hsa-miR-193a-5p	28.035
EPI CASE T0	1087	477956_mir_hsa-miR-194-5p	25.266
EPI CASE T0	1087	477957_mir_hsa-miR-195-5p	24.368
EPI CASE T0	1087	477961_mir_hsa-miR-199a-3p	20.138
EPI CASE T0	1087	477970_mir_hsa-miR-210-3p	25.212
EPI CASE T0	1087	477975_mir_hsa-miR-21-5p	18.404
EPI CASE T0	1087	477981_mir_hsa-miR-221-3p	17.639
EPI CASE T0	1087	477982_mir_hsa-miR-222-3p	24.544
EPI CASE T0	1087	477983_mir_hsa-miR-223-3p	16.842
EPI CASE T0	1087	477985_mir_hsa-miR-22-3p	19.749
EPI CASE T0	1087	477987_mir_hsa-miR-22-5p	0.02328
EPI CASE T0	1087	477992_mir_hsa-miR-24-3p	19.182
EPI CASE T0	1087	477994_mir_hsa-miR-25-3p	18.324
EPI CASE T0	1087	477995_mir_hsa-miR-26a-5p	20.818
EPI CASE T0	1087	477999_mir_hsa-miR-28-3p	26.194
EPI CASE T0	1087	478007_mir_hsa-miR-30b-5p	21.144
EPI CASE T0	1087	478008_mir_hsa-miR-30c-5p	20.774
EPI CASE T0	1087	478024_mir_hsa-miR-324-5p	23.225
EPI CASE T0	1087	478027_mir_hsa-miR-326	24.604
EPI CASE T0	1087	478028_mir_hsa-miR-328-3p	23.322
EPI CASE T0	1087	478040_mir_hsa-miR-339-5p	0.02428
EPI CASE T0	1087	478055_mir_hsa-miR-361-3p	27.149
EPI CASE T0	1087	478056_mir_hsa-miR-361-5p	21.396
EPI CASE T0	1087	478060_mir_hsa-miR-363-3p	24.639
EPI CASE T0	1087	478090_mir_hsa-miR-423-5p	19.923
EPI CASE T0	1087	478092_mir_hsa-miR-424-5p	22.843
EPI CASE T0	1087	478094_mir_hsa-miR-425-5p	21.392
EPI CASE T0	1087	478107_mir_hsa-miR-451a	0.01251
EPI CASE T0	1087	478128_mir_hsa-miR-486-5p	18.574
EPI CASE T0	1087	478151_mir_hsa-miR-532-5p	28.844
EPI CASE T0	1087	478167_mir_hsa-miR-584-5p	21.466
EPI CASE T0	1087	478181_mir_hsa-miR-628-3p	22.512
EPI CASE T0	1087	478183_mir_hsa-miR-629-5p	27.406
EPI CASE T0	1087	478189_mir_hsa-miR-652-3p	20.528
EPI CASE T0	1087	478192_mir_hsa-miR-660-5p	24.661
EPI CASE T0	1087	478207_mir_hsa-miR-885-5p	27.265
EPI CASE T0	1087	478210_mir_hsa-miR-93-5p	20.817
EPI CASE T0	1087	478262_mir_hsa-miR-192-5p	22.346
EPI CASE T0	1087	478264_mir_hsa-miR-19b-3p	18.679
EPI CASE T0	1087	478308_mir_hsa-miR-484	20.638
EPI CASE T0	1087	478327_mir_hsa-miR-423-3p	20.289
EPI CASE T0	1087	478343_mir_hsa-miR-99b-5p	24.781
EPI CASE T0	1087	478369_mir_hsa-miR-29b-3p	25.122
EPI CASE T0	1087	478389_mir_hsa-miR-374b-5p	23.102
EPI CASE T0	1087	478399_mir_hsa-miR-146a-5p	19.321
EPI CASE T0	1087	478418_mir_hsa-miR-26b-5p	17.253
EPI CASE T0	1087	478447_mir_hsa-miR-17-5p	17.977
EPI CASE T0	1087	478505_mir_hsa-miR-151a-5p	20.404
EPI CASE T0	1087	478516_mir_hsa-miR-215-5p	23.585
EPI CASE T0	1087	478532_mir_hsa-miR-23a-3p	16.691
EPI CASE T0	1087	478551_mir_hsa-miR-18a-5p	22.551
EPI CASE T0	1087	478576_mir_hsa-let-7b-5p	20.434
EPI CASE T0	1087	478580_mir_hsa-let-7g-5p	19.777
EPI CASE T0	1087	478583_mir_hsa-miR-181b-5p	25.309
EPI CASE T0	1087	478586_mir_hsa-miR-20a-5p	18.142
EPI CASE T0	1087	478587_mir_hsa-miR-29a-3p	21.112
EPI CASE T0	1087	479228_mir_hsa-miR-19a-3p	19.198
EPI CASE T0	1087	479241_mir_hsa-miR-10a-5p	25.167
DOX CASE T0	1089	477814_mir_hsa-miR-148a-3p	25.064
DOX CASE T0	1089	477824_mir_hsa-miR-148b-3p	23.728
DOX CASE T0	1089	477827_mir_hsa-miR-92a-3p	16.812
DOX CASE T0	1089	477840_mir_hsa-miR-130b-3p	23.908
DOX CASE T0	1089	477848_mir_hsa-let-7d-3p	0.01877
DOX CASE T0	1089	477851_mir_hsa-miR-130a-3p	21.983
DOX CASE T0	1089	477854_mir_hsa-miR-380-3p	27.332
DOX CASE T0	1089	477855_mir_hsa-miR-122-5p	20.256
DOX CASE T0	1089	477857_mir_hsa-miR-181a-5p	20.191
DOX CASE T0	1089	477858_mir_hsa-miR-15a-5p	18.279
DOX CASE T0	1089	477860_mir_hsa-miR-16-5p	16.775
DOX CASE T0	1089	477863_mir_hsa-miR-101-3p	22.984
DOX CASE T0	1089	477866_mir_hsa-miR-106b-3p	26.388
DOX CASE T0	1089	477869_mir_hsa-miR-1180-3p	27.328
DOX CASE T0	1089	477884_mir_hsa-miR-125a-5p	24.495
DOX CASE T0	1089	477885_mir_hsa-miR-125b-5p	0.0257
DOX CASE T0	1089	477886_mir_hsa-miR-1260b	0.02269
DOX CASE T0	1089	477887_mir_hsa-miR-126-3p	19.489
DOX CASE T0	1089	477888_mir_hsa-miR-126-5p	18.419
DOX CASE T0	1089	477892_mir_hsa-miR-128-3p	0.02876
DOX CASE T0	1089	477899_mir_hsa-miR-130b-5p	27.588
DOX CASE T0	1089	477900_mir_hsa-miR-132-3p	25.341
DOX CASE T0	1089	477908_mir_hsa-miR-140-3p	23.438
DOX CASE T0	1089	477910_mir_hsa-miR-142-3p	0.02319
DOX CASE T0	1089	477912_mir_hsa-miR-143-3p	20.268
DOX CASE T0	1089	477913_mir_hsa-miR-144-3p	18.636
DOX CASE T0	1089	477918_mir_hsa-miR-150-5p	18.165
DOX CASE T0	1089	477919_mir_hsa-miR-151a-3p	19.812
DOX CASE T0	1089	477931_mir_hsa-miR-16-2-3p	24.783
DOX CASE T0	1089	477934_mir_hsa-miR-181c-5p	22.818
DOX CASE T0	1089	477939_mir_hsa-miR-185-5p	19.258
DOX CASE T0	1089	477940_mir_hsa-miR-186-5p	21.825
DOX CASE T0	1089	477952_mir_hsa-miR-191-5p	20.886
DOX CASE T0	1089	477954_mir_hsa-miR-193a-5p	27.208
DOX CASE T0	1089	477956_mir_hsa-miR-194-5p	26.236
DOX CASE T0	1089	477957_mir_hsa-miR-195-5p	0.02557
DOX CASE T0	1089	477961_mir_hsa-miR-199a-3p	18.987
DOX CASE T0	1089	477970_mir_hsa-miR-210-3p	26.574
DOX CASE T0	1089	477975_mir_hsa-miR-21-5p	19.817
DOX CASE T0	1089	477981_mir_hsa-miR-221-3p	0.01694
DOX CASE T0	1089	477982_mir_hsa-miR-222-3p	23.031
DOX CASE T0	1089	477983_mir_hsa-miR-223-3p	18.143
DOX CASE T0	1089	477985_mir_hsa-miR-22-3p	21.274
DOX CASE T0	1089	477987_mir_hsa-miR-22-5p	23.804
DOX CASE T0	1089	477992_mir_hsa-miR-24-3p	18.249
DOX CASE T0	1089	477994_mir_hsa-miR-25-3p	15.735
DOX CASE T0	1089	477995_mir_hsa-miR-26a-5p	22.538
DOX CASE T0	1089	477999_mir_hsa-miR-28-3p	24.438
DOX CASE T0	1089	478007_mir_hsa-miR-30b-5p	22.144
DOX CASE T0	1089	478008_mir_hsa-miR-30c-5p	22.199
DOX CASE T0	1089	478024_mir_hsa-miR-324-5p	0.02417
DOX CASE T0	1089	478027_mir_hsa-miR-326	24.256
DOX CASE T0	1089	478028_mir_hsa-miR-328-3p	23.975
DOX CASE T0	1089	478040_mir_hsa-miR-339-5p	27.416
DOX CASE T0	1089	478056_mir_hsa-miR-361-5p	22.623
DOX CASE T0	1089	478060_mir_hsa-miR-363-3p	26.579
DOX CASE T0	1089	478090_mir_hsa-miR-423-5p	15.714
DOX CASE T0	1089	478092_mir_hsa-miR-424-5p	23.834
DOX CASE T0	1089	478094_mir_hsa-miR-425-5p	22.357
DOX CASE T0	1089	478107_mir_hsa-miR-451a	14.395
DOX CASE T0	1089	478128_mir_hsa-miR-486-5p	0.01529
DOX CASE T0	1089	478151_mir_hsa-miR-532-5p	23.249
DOX CASE T0	1089	478167_mir_hsa-miR-584-5p	17.833
DOX CASE T0	1089	478181_mir_hsa-miR-628-3p	22.447
DOX CASE T0	1089	478183_mir_hsa-miR-629-5p	25.768
DOX CASE T0	1089	478189_mir_hsa-miR-652-3p	18.729
DOX CASE T0	1089	478192_mir_hsa-miR-660-5p	22.782
DOX CASE T0	1089	478210_mir_hsa-miR-93-5p	22.104
DOX CASE T0	1089	478262_mir_hsa-miR-192-5p	21.983
DOX CASE T0	1089	478264_mir_hsa-miR-19b-3p	22.628
DOX CASE T0	1089	478270_mir_hsa-miR-27b-3p	24.448
DOX CASE T0	1089	478308_mir_hsa-miR-484	21.687
DOX CASE T0	1089	478327_mir_hsa-miR-423-3p	20.104
DOX CASE T0	1089	478343_mir_hsa-miR-99b-5p	0.02182
DOX CASE T0	1089	478369_mir_hsa-miR-29b-3p	26.815
DOX CASE T0	1089	478389_mir_hsa-miR-374b-5p	26.495
DOX CASE T0	1089	478399_mir_hsa-miR-146a-5p	17.244
DOX CASE T0	1089	478418_mir_hsa-miR-26b-5p	18.489
DOX CASE T0	1089	478447_mir_hsa-miR-17-5p	19.831
DOX CASE T0	1089	478505_mir_hsa-miR-151a-5p	20.649
DOX CASE T0	1089	478532_mir_hsa-miR-23a-3p	14.662
DOX CASE T0	1089	478576_mir_hsa-let-7b-5p	15.783
DOX CASE T0	1089	478580_mir_hsa-let-7g-5p	20.111
DOX CASE T0	1089	478583_mir_hsa-miR-181b-5p	23.922
DOX CASE T0	1089	478586_mir_hsa-miR-20a-5p	0.02019
DOX CASE T0	1089	478587_mir_hsa-miR-29a-3p	22.291
DOX CASE T0	1089	479228_mir_hsa-miR-19a-3p	20.604
EPI CTRL T0	1090	477814_mir_hsa-miR-148a-3p	22.507
EPI CTRL T0	1090	477824_mir_hsa-miR-148b-3p	21.714
EPI CTRL T0	1090	477827_mir_hsa-miR-92a-3p	17.152
EPI CTRL T0	1090	477840_mir_hsa-miR-130b-3p	0.02345
EPI CTRL T0	1090	477848_mir_hsa-let-7d-3p	19.941
EPI CTRL T0	1090	477851_mir_hsa-miR-130a-3p	20.793
EPI CTRL T0	1090	477854_mir_hsa-miR-380-3p	26.327
EPI CTRL T0	1090	477855_mir_hsa-miR-122-5p	0.02264
EPI CTRL T0	1090	477857_mir_hsa-miR-181a-5p	20.946
EPI CTRL T0	1090	477858_mir_hsa-miR-15a-5p	16.997
EPI CTRL T0	1090	477860_mir_hsa-miR-16-5p	16.283
EPI CTRL T0	1090	477863_mir_hsa-miR-101-3p	0.02322
EPI CTRL T0	1090	477866_mir_hsa-miR-106b-3p	26.317
EPI CTRL T0	1090	477869_mir_hsa-miR-1180-3p	31.625
EPI CTRL T0	1090	477884_mir_hsa-miR-125a-5p	23.524
EPI CTRL T0	1090	477885_mir_hsa-miR-125b-5p	0.02673
EPI CTRL T0	1090	477886_mir_hsa-miR-1260b	24.219
EPI CTRL T0	1090	477887_mir_hsa-miR-126-3p	18.387
EPI CTRL T0	1090	477888_mir_hsa-miR-126-5p	18.824
EPI CTRL T0	1090	477892_mir_hsa-miR-128-3p	27.793
EPI CTRL T0	1090	477899_mir_hsa-miR-130b-5p	24.983
EPI CTRL T0	1090	477900_mir_hsa-miR-132-3p	26.436
EPI CTRL T0	1090	477908_mir_hsa-miR-140-3p	23.633
EPI CTRL T0	1090	477910_mir_hsa-miR-142-3p	20.632
EPI CTRL T0	1090	477912_mir_hsa-miR-143-3p	21.382
EPI CTRL T0	1090	477913_mir_hsa-miR-144-3p	18.084
EPI CTRL T0	1090	477918_mir_hsa-miR-150-5p	19.958
EPI CTRL T0	1090	477919_mir_hsa-miR-151a-3p	19.795
EPI CTRL T0	1090	477931_mir_hsa-miR-16-2-3p	24.832
EPI CTRL T0	1090	477934_mir_hsa-miR-181c-5p	25.445
EPI CTRL T0	1090	477939_mir_hsa-miR-185-5p	20.982
EPI CTRL T0	1090	477940_mir_hsa-miR-186-5p	19.758
EPI CTRL T0	1090	477952_mir_hsa-miR-191-5p	20.175
EPI CTRL T0	1090	477954_mir_hsa-miR-193a-5p	27.162
EPI CTRL T0	1090	477956_mir_hsa-miR-194-5p	24.868
EPI CTRL T0	1090	477957_mir_hsa-miR-195-5p	25.464
EPI CTRL T0	1090	477961_mir_hsa-miR-199a-3p	18.549
EPI CTRL T0	1090	477970_mir_hsa-miR-210-3p	26.905
EPI CTRL T0	1090	477975_mir_hsa-miR-21-5p	17.926
EPI CTRL T0	1090	477981_mir_hsa-miR-221-3p	16.364
EPI CTRL T0	1090	477982_mir_hsa-miR-222-3p	22.676
EPI CTRL T0	1090	477983_mir_hsa-miR-223-3p	17.603
EPI CTRL T0	1090	477985_mir_hsa-miR-22-3p	18.582
EPI CTRL T0	1090	477987_mir_hsa-miR-22-5p	23.232
EPI CTRL T0	1090	477992_mir_hsa-miR-24-3p	18.653
EPI CTRL T0	1090	477994_mir_hsa-miR-25-3p	0.01779
EPI CTRL T0	1090	477995_mir_hsa-miR-26a-5p	20.791
EPI CTRL T0	1090	477999_mir_hsa-miR-28-3p	0.02503
EPI CTRL T0	1090	478007_mir_hsa-miR-30b-5p	21.154
EPI CTRL T0	1090	478008_mir_hsa-miR-30c-5p	20.853
EPI CTRL T0	1090	478024_mir_hsa-miR-324-5p	22.587
EPI CTRL T0	1090	478027_mir_hsa-miR-326	21.628
EPI CTRL T0	1090	478028_mir_hsa-miR-328-3p	23.405
EPI CTRL T0	1090	478040_mir_hsa-miR-339-5p	25.358
EPI CTRL T0	1090	478055_mir_hsa-miR-361-3p	28.247
EPI CTRL T0	1090	478056_mir_hsa-miR-361-5p	21.133
EPI CTRL T0	1090	478060_mir_hsa-miR-363-3p	26.004
EPI CTRL T0	1090	478090_mir_hsa-miR-423-5p	18.819
EPI CTRL T0	1090	478092_mir_hsa-miR-424-5p	22.125
EPI CTRL T0	1090	478094_mir_hsa-miR-425-5p	20.806
EPI CTRL T0	1090	478107_mir_hsa-miR-451a	13.975
EPI CTRL T0	1090	478128_mir_hsa-miR-486-5p	18.533
EPI CTRL T0	1090	478151_mir_hsa-miR-532-5p	24.453
EPI CTRL T0	1090	478167_mir_hsa-miR-584-5p	19.641
EPI CTRL T0	1090	478183_mir_hsa-miR-629-5p	0.02584
EPI CTRL T0	1090	478189_mir_hsa-miR-652-3p	19.381
EPI CTRL T0	1090	478192_mir_hsa-miR-660-5p	23.608
EPI CTRL T0	1090	478210_mir_hsa-miR-93-5p	21.755
EPI CTRL T0	1090	478262_mir_hsa-miR-192-5p	22.758
EPI CTRL T0	1090	478264_mir_hsa-miR-19b-3p	21.374
EPI CTRL T0	1090	478270_mir_hsa-miR-27b-3p	20.857
EPI CTRL T0	1090	478308_mir_hsa-miR-484	20.757
EPI CTRL T0	1090	478327_mir_hsa-miR-423-3p	20.492
EPI CTRL T0	1090	478343_mir_hsa-miR-99b-5p	22.402
EPI CTRL T0	1090	478369_mir_hsa-miR-29b-3p	25.515
EPI CTRL T0	1090	478389_mir_hsa-miR-374b-5p	23.714
EPI CTRL T0	1090	478399_mir_hsa-miR-146a-5p	16.339
EPI CTRL T0	1090	478418_mir_hsa-miR-26b-5p	17.802
EPI CTRL T0	1090	478447_mir_hsa-miR-17-5p	0.01875
EPI CTRL T0	1090	478505_mir_hsa-miR-151a-5p	0.02005
EPI CTRL T0	1090	478532_mir_hsa-miR-23a-3p	16.565
EPI CTRL T0	1090	478551_mir_hsa-miR-18a-5p	0.02363
EPI CTRL T0	1090	478576_mir_hsa-let-7b-5p	19.763
EPI CTRL T0	1090	478580_mir_hsa-let-7g-5p	18.991
EPI CTRL T0	1090	478583_mir_hsa-miR-181b-5p	22.435
EPI CTRL T0	1090	478586_mir_hsa-miR-20a-5p	19.414
EPI CTRL T0	1090	478587_mir_hsa-miR-29a-3p	20.691
EPI CTRL T0	1090	479228_mir_hsa-miR-19a-3p	20.117
EPI CTRL T0	1090	479241_mir_hsa-miR-10a-5p	25.189
EPI CTRL T0	1091	477814_mir_hsa-miR-148a-3p	22.782
EPI CTRL T0	1091	477824_mir_hsa-miR-148b-3p	21.787
EPI CTRL T0	1091	477827_mir_hsa-miR-92a-3p	17.047
EPI CTRL T0	1091	477840_mir_hsa-miR-130b-3p	23.464
EPI CTRL T0	1091	477848_mir_hsa-let-7d-3p	19.759
EPI CTRL T0	1091	477851_mir_hsa-miR-130a-3p	21.348
EPI CTRL T0	1091	477854_mir_hsa-miR-380-3p	24.897
EPI CTRL T0	1091	477855_mir_hsa-miR-122-5p	24.781
EPI CTRL T0	1091	477857_mir_hsa-miR-181a-5p	20.574
EPI CTRL T0	1091	477858_mir_hsa-miR-15a-5p	17.571
EPI CTRL T0	1091	477860_mir_hsa-miR-16-5p	15.853
EPI CTRL T0	1091	477863_mir_hsa-miR-101-3p	21.651
EPI CTRL T0	1091	477866_mir_hsa-miR-106b-3p	26.699
EPI CTRL T0	1091	477869_mir_hsa-miR-1180-3p	28.855
EPI CTRL T0	1091	477884_mir_hsa-miR-125a-5p	25.134
EPI CTRL T0	1091	477885_mir_hsa-miR-125b-5p	25.625
EPI CTRL T0	1091	477886_mir_hsa-miR-1260b	23.396
EPI CTRL T0	1091	477887_mir_hsa-miR-126-3p	18.872
EPI CTRL T0	1091	477888_mir_hsa-miR-126-5p	20.643
EPI CTRL T0	1091	477892_mir_hsa-miR-128-3p	25.545
EPI CTRL T0	1091	477899_mir_hsa-miR-130b-5p	27.868
EPI CTRL T0	1091	477900_mir_hsa-miR-132-3p	25.533
EPI CTRL T0	1091	477908_mir_hsa-miR-140-3p	23.756
EPI CTRL T0	1091	477910_mir_hsa-miR-142-3p	20.612
EPI CTRL T0	1091	477912_mir_hsa-miR-143-3p	22.772
EPI CTRL T0	1091	477913_mir_hsa-miR-144-3p	16.437
EPI CTRL T0	1091	477918_mir_hsa-miR-150-5p	21.885
EPI CTRL T0	1091	477919_mir_hsa-miR-151a-3p	20.787
EPI CTRL T0	1091	477931_mir_hsa-miR-16-2-3p	24.792
EPI CTRL T0	1091	477934_mir_hsa-miR-181c-5p	21.321
EPI CTRL T0	1091	477939_mir_hsa-miR-185-5p	22.837
EPI CTRL T0	1091	477940_mir_hsa-miR-186-5p	20.643
EPI CTRL T0	1091	477952_mir_hsa-miR-191-5p	20.259
EPI CTRL T0	1091	477954_mir_hsa-miR-193a-5p	28.654
EPI CTRL T0	1091	477956_mir_hsa-miR-194-5p	26.245
EPI CTRL T0	1091	477957_mir_hsa-miR-195-5p	24.875
EPI CTRL T0	1091	477961_mir_hsa-miR-199a-3p	18.869
EPI CTRL T0	1091	477970_mir_hsa-miR-210-3p	27.859
EPI CTRL T0	1091	477975_mir_hsa-miR-21-5p	18.028
EPI CTRL T0	1091	477981_mir_hsa-miR-221-3p	17.048
EPI CTRL T0	1091	477982_mir_hsa-miR-222-3p	23.354
EPI CTRL T0	1091	477983_mir_hsa-miR-223-3p	16.508
EPI CTRL T0	1091	477985_mir_hsa-miR-22-3p	20.379
EPI CTRL T0	1091	477987_mir_hsa-miR-22-5p	23.149
EPI CTRL T0	1091	477992_mir_hsa-miR-24-3p	18.785
EPI CTRL T0	1091	477994_mir_hsa-miR-25-3p	17.805
EPI CTRL T0	1091	477995_mir_hsa-miR-26a-5p	19.197
EPI CTRL T0	1091	477999_mir_hsa-miR-28-3p	25.363
EPI CTRL T0	1091	478007_mir_hsa-miR-30b-5p	0.02109
EPI CTRL T0	1091	478008_mir_hsa-miR-30c-5p	20.741
EPI CTRL T0	1091	478024_mir_hsa-miR-324-5p	22.784
EPI CTRL T0	1091	478027_mir_hsa-miR-326	22.298
EPI CTRL T0	1091	478028_mir_hsa-miR-328-3p	22.757
EPI CTRL T0	1091	478040_mir_hsa-miR-339-5p	25.372
EPI CTRL T0	1091	478055_mir_hsa-miR-361-3p	29.823
EPI CTRL T0	1091	478056_mir_hsa-miR-361-5p	21.244
EPI CTRL T0	1091	478060_mir_hsa-miR-363-3p	23.643
EPI CTRL T0	1091	478090_mir_hsa-miR-423-5p	19.785
EPI CTRL T0	1091	478092_mir_hsa-miR-424-5p	22.432
EPI CTRL T0	1091	478094_mir_hsa-miR-425-5p	21.736
EPI CTRL T0	1091	478107_mir_hsa-miR-451a	13.054
EPI CTRL T0	1091	478128_mir_hsa-miR-486-5p	19.144
EPI CTRL T0	1091	478151_mir_hsa-miR-532-5p	25.552
EPI CTRL T0	1091	478167_mir_hsa-miR-584-5p	20.392
EPI CTRL T0	1091	478181_mir_hsa-miR-628-3p	22.534
EPI CTRL T0	1091	478183_mir_hsa-miR-629-5p	27.175
EPI CTRL T0	1091	478189_mir_hsa-miR-652-3p	20.522
EPI CTRL T0	1091	478192_mir_hsa-miR-660-5p	24.534
EPI CTRL T0	1091	478210_mir_hsa-miR-93-5p	20.839
EPI CTRL T0	1091	478262_mir_hsa-miR-192-5p	0.02171
EPI CTRL T0	1091	478264_mir_hsa-miR-19b-3p	19.993
EPI CTRL T0	1091	478308_mir_hsa-miR-484	21.169
EPI CTRL T0	1091	478327_mir_hsa-miR-423-3p	19.803
EPI CTRL T0	1091	478343_mir_hsa-miR-99b-5p	23.034
EPI CTRL T0	1091	478369_mir_hsa-miR-29b-3p	24.849
EPI CTRL T0	1091	478389_mir_hsa-miR-374b-5p	23.357
EPI CTRL T0	1091	478399_mir_hsa-miR-146a-5p	0.01788
EPI CTRL T0	1091	478412_mir_hsa-miR-106b-5p	20.812
EPI CTRL T0	1091	478418_mir_hsa-miR-26b-5p	0.01783
EPI CTRL T0	1091	478447_mir_hsa-miR-17-5p	17.793
EPI CTRL T0	1091	478505_mir_hsa-miR-151a-5p	20.052
EPI CTRL T0	1091	478532_mir_hsa-miR-23a-3p	15.814
EPI CTRL T0	1091	478576_mir_hsa-let-7b-5p	19.066
EPI CTRL T0	1091	478580_mir_hsa-let-7g-5p	19.418
EPI CTRL T0	1091	478583_mir_hsa-miR-181b-5p	22.839
EPI CTRL T0	1091	478586_mir_hsa-miR-20a-5p	17.865
EPI CTRL T0	1091	478587_mir_hsa-miR-29a-3p	21.292
EPI CTRL T0	1091	479228_mir_hsa-miR-19a-3p	19.603
EPI CTRL T0	1091	479241_mir_hsa-miR-10a-5p	25.684
EPI CTRL T0	1092	477814_mir_hsa-miR-148a-3p	21.816
EPI CTRL T0	1092	477824_mir_hsa-miR-148b-3p	21.202
EPI CTRL T0	1092	477827_mir_hsa-miR-92a-3p	19.589
EPI CTRL T0	1092	477840_mir_hsa-miR-130b-3p	24.113
EPI CTRL T0	1092	477848_mir_hsa-let-7d-3p	21.708
EPI CTRL T0	1092	477851_mir_hsa-miR-130a-3p	20.365
EPI CTRL T0	1092	477854_mir_hsa-miR-380-3p	0.02866
EPI CTRL T0	1092	477855_mir_hsa-miR-122-5p	25.718
EPI CTRL T0	1092	477857_mir_hsa-miR-181a-5p	#VALUE!
EPI CTRL T0	1092	477858_mir_hsa-miR-15a-5p	0.01876
EPI CTRL T0	1092	477860_mir_hsa-miR-16-5p	16.798
EPI CTRL T0	1092	477863_mir_hsa-miR-101-3p	20.838
EPI CTRL T0	1092	477866_mir_hsa-miR-106b-3p	26.053
EPI CTRL T0	1092	477869_mir_hsa-miR-1180-3p	32.672
EPI CTRL T0	1092	477884_mir_hsa-miR-125a-5p	25.585
EPI CTRL T0	1092	477885_mir_hsa-miR-125b-5p	27.746
EPI CTRL T0	1092	477886_mir_hsa-miR-1260b	24.739
EPI CTRL T0	1092	477887_mir_hsa-miR-126-3p	19.422
EPI CTRL T0	1092	477888_mir_hsa-miR-126-5p	19.906
EPI CTRL T0	1092	477892_mir_hsa-miR-128-3p	24.542
EPI CTRL T0	1092	477899_mir_hsa-miR-130b-5p	29.137
EPI CTRL T0	1092	477900_mir_hsa-miR-132-3p	26.936
EPI CTRL T0	1092	477908_mir_hsa-miR-140-3p	23.398
EPI CTRL T0	1092	477910_mir_hsa-miR-142-3p	19.742
EPI CTRL T0	1092	477912_mir_hsa-miR-143-3p	23.921
EPI CTRL T0	1092	477913_mir_hsa-miR-144-3p	18.334
EPI CTRL T0	1092	477918_mir_hsa-miR-150-5p	22.627
EPI CTRL T0	1092	477919_mir_hsa-miR-151a-3p	21.466
EPI CTRL T0	1092	477931_mir_hsa-miR-16-2-3p	24.287
EPI CTRL T0	1092	477934_mir_hsa-miR-181c-5p	23.299
EPI CTRL T0	1092	477939_mir_hsa-miR-185-5p	21.902
EPI CTRL T0	1092	477940_mir_hsa-miR-186-5p	21.476
EPI CTRL T0	1092	477952_mir_hsa-miR-191-5p	20.934
EPI CTRL T0	1092	477954_mir_hsa-miR-193a-5p	29.861
EPI CTRL T0	1092	477956_mir_hsa-miR-194-5p	26.384
EPI CTRL T0	1092	477957_mir_hsa-miR-195-5p	25.776
EPI CTRL T0	1092	477961_mir_hsa-miR-199a-3p	21.257
EPI CTRL T0	1092	477970_mir_hsa-miR-210-3p	25.553
EPI CTRL T0	1092	477975_mir_hsa-miR-21-5p	18.436
EPI CTRL T0	1092	477981_mir_hsa-miR-221-3p	16.771
EPI CTRL T0	1092	477982_mir_hsa-miR-222-3p	24.656
EPI CTRL T0	1092	477983_mir_hsa-miR-223-3p	16.615
EPI CTRL T0	1092	477985_mir_hsa-miR-22-3p	19.745
EPI CTRL T0	1092	477987_mir_hsa-miR-22-5p	22.812
EPI CTRL T0	1092	477992_mir_hsa-miR-24-3p	19.175
EPI CTRL T0	1092	477994_mir_hsa-miR-25-3p	19.914
EPI CTRL T0	1092	477995_mir_hsa-miR-26a-5p	20.726
EPI CTRL T0	1092	477999_mir_hsa-miR-28-3p	26.924
EPI CTRL T0	1092	478007_mir_hsa-miR-30b-5p	21.648
EPI CTRL T0	1092	478008_mir_hsa-miR-30c-5p	21.657
EPI CTRL T0	1092	478024_mir_hsa-miR-324-5p	23.152
EPI CTRL T0	1092	478027_mir_hsa-miR-326	23.239
EPI CTRL T0	1092	478028_mir_hsa-miR-328-3p	23.736
EPI CTRL T0	1092	478040_mir_hsa-miR-339-5p	25.683
EPI CTRL T0	1092	478055_mir_hsa-miR-361-3p	28.148
EPI CTRL T0	1092	478056_mir_hsa-miR-361-5p	0.02263
EPI CTRL T0	1092	478060_mir_hsa-miR-363-3p	24.519
EPI CTRL T0	1092	478090_mir_hsa-miR-423-5p	20.562
EPI CTRL T0	1092	478092_mir_hsa-miR-424-5p	23.276
EPI CTRL T0	1092	478094_mir_hsa-miR-425-5p	21.796
EPI CTRL T0	1092	478107_mir_hsa-miR-451a	14.155
EPI CTRL T0	1092	478128_mir_hsa-miR-486-5p	19.676
EPI CTRL T0	1092	478151_mir_hsa-miR-532-5p	30.134
EPI CTRL T0	1092	478167_mir_hsa-miR-584-5p	21.841
EPI CTRL T0	1092	478181_mir_hsa-miR-628-3p	24.718
EPI CTRL T0	1092	478183_mir_hsa-miR-629-5p	31.301
EPI CTRL T0	1092	478189_mir_hsa-miR-652-3p	22.369
EPI CTRL T0	1092	478192_mir_hsa-miR-660-5p	0.02653
EPI CTRL T0	1092	478207_mir_hsa-miR-885-5p	29.616
EPI CTRL T0	1092	478210_mir_hsa-miR-93-5p	22.372
EPI CTRL T0	1092	478262_mir_hsa-miR-192-5p	23.142
EPI CTRL T0	1092	478264_mir_hsa-miR-19b-3p	23.645
EPI CTRL T0	1092	478270_mir_hsa-miR-27b-3p	22.073
EPI CTRL T0	1092	478308_mir_hsa-miR-484	#VALUE!
EPI CTRL T0	1092	478314_mir_hsa-miR-193b-3p	28.795
EPI CTRL T0	1092	478327_mir_hsa-miR-423-3p	20.434
EPI CTRL T0	1092	478343_mir_hsa-miR-99b-5p	0.02624
EPI CTRL T0	1092	478369_mir_hsa-miR-29b-3p	24.892
EPI CTRL T0	1092	478389_mir_hsa-miR-374b-5p	23.634
EPI CTRL T0	1092	478399_mir_hsa-miR-146a-5p	20.472
EPI CTRL T0	1092	478412_mir_hsa-miR-106b-5p	20.972
EPI CTRL T0	1092	478418_mir_hsa-miR-26b-5p	18.428
EPI CTRL T0	1092	478447_mir_hsa-miR-17-5p	18.772
EPI CTRL T0	1092	478505_mir_hsa-miR-151a-5p	21.587
EPI CTRL T0	1092	478516_mir_hsa-miR-215-5p	25.424
EPI CTRL T0	1092	478532_mir_hsa-miR-23a-3p	18.643
EPI CTRL T0	1092	478551_mir_hsa-miR-18a-5p	21.797
EPI CTRL T0	1092	478576_mir_hsa-let-7b-5p	20.944
EPI CTRL T0	1092	478580_mir_hsa-let-7g-5p	19.658
EPI CTRL T0	1092	478583_mir_hsa-miR-181b-5p	0.02329
EPI CTRL T0	1092	478586_mir_hsa-miR-20a-5p	18.541
EPI CTRL T0	1092	478587_mir_hsa-miR-29a-3p	21.804
EPI CTRL T0	1092	479228_mir_hsa-miR-19a-3p	18.571
EPI CTRL T0	1092	479229_mir_hsa-miR-29c-3p	23.247
DOX CTRL T0	1113	477814_mir_hsa-miR-148a-3p	0.02217
DOX CTRL T0	1113	477824_mir_hsa-miR-148b-3p	21.258
DOX CTRL T0	1113	477827_mir_hsa-miR-92a-3p	16.882
DOX CTRL T0	1113	477840_mir_hsa-miR-130b-3p	23.804
DOX CTRL T0	1113	477851_mir_hsa-miR-130a-3p	21.375
DOX CTRL T0	1113	477855_mir_hsa-miR-122-5p	22.815
DOX CTRL T0	1113	477857_mir_hsa-miR-181a-5p	22.272
DOX CTRL T0	1113	477858_mir_hsa-miR-15a-5p	17.755
DOX CTRL T0	1113	477860_mir_hsa-miR-16-5p	14.433
DOX CTRL T0	1113	477863_mir_hsa-miR-101-3p	19.534
DOX CTRL T0	1113	477866_mir_hsa-miR-106b-3p	26.544
DOX CTRL T0	1113	477869_mir_hsa-miR-1180-3p	29.376
DOX CTRL T0	1113	477884_mir_hsa-miR-125a-5p	26.424
DOX CTRL T0	1113	477885_mir_hsa-miR-125b-5p	24.971
DOX CTRL T0	1113	477886_mir_hsa-miR-1260b	0.02352
DOX CTRL T0	1113	477887_mir_hsa-miR-126-3p	19.024
DOX CTRL T0	1113	477888_mir_hsa-miR-126-5p	20.525
DOX CTRL T0	1113	477892_mir_hsa-miR-128-3p	24.273
DOX CTRL T0	1113	477899_mir_hsa-miR-130b-5p	27.532
DOX CTRL T0	1113	477900_mir_hsa-miR-132-3p	0.02753
DOX CTRL T0	1113	477908_mir_hsa-miR-140-3p	21.801
DOX CTRL T0	1113	477910_mir_hsa-miR-142-3p	20.356
DOX CTRL T0	1113	477912_mir_hsa-miR-143-3p	23.132
DOX CTRL T0	1113	477913_mir_hsa-miR-144-3p	14.876
DOX CTRL T0	1113	477918_mir_hsa-miR-150-5p	21.819
DOX CTRL T0	1113	477919_mir_hsa-miR-151a-3p	21.657
DOX CTRL T0	1113	477931_mir_hsa-miR-16-2-3p	22.377
DOX CTRL T0	1113	477934_mir_hsa-miR-181c-5p	25.626
DOX CTRL T0	1113	477939_mir_hsa-miR-185-5p	20.944
DOX CTRL T0	1113	477940_mir_hsa-miR-186-5p	21.371
DOX CTRL T0	1113	477952_mir_hsa-miR-191-5p	21.478
DOX CTRL T0	1113	477954_mir_hsa-miR-193a-5p	28.852
DOX CTRL T0	1113	477956_mir_hsa-miR-194-5p	23.873
DOX CTRL T0	1113	477957_mir_hsa-miR-195-5p	23.982
DOX CTRL T0	1113	477961_mir_hsa-miR-199a-3p	20.817
DOX CTRL T0	1113	477970_mir_hsa-miR-210-3p	25.628
DOX CTRL T0	1113	477975_mir_hsa-miR-21-5p	18.375
DOX CTRL T0	1113	477981_mir_hsa-miR-221-3p	17.704
DOX CTRL T0	1113	477982_mir_hsa-miR-222-3p	24.684
DOX CTRL T0	1113	477983_mir_hsa-miR-223-3p	16.641
DOX CTRL T0	1113	477985_mir_hsa-miR-22-3p	19.816
DOX CTRL T0	1113	477987_mir_hsa-miR-22-5p	23.117
DOX CTRL T0	1113	477992_mir_hsa-miR-24-3p	20.122
DOX CTRL T0	1113	477994_mir_hsa-miR-25-3p	17.841
DOX CTRL T0	1113	477995_mir_hsa-miR-26a-5p	19.617
DOX CTRL T0	1113	477999_mir_hsa-miR-28-3p	26.272
DOX CTRL T0	1113	478007_mir_hsa-miR-30b-5p	21.197
DOX CTRL T0	1113	478008_mir_hsa-miR-30c-5p	20.766
DOX CTRL T0	1113	478024_mir_hsa-miR-324-5p	23.765
DOX CTRL T0	1113	478027_mir_hsa-miR-326	23.418
DOX CTRL T0	1113	478028_mir_hsa-miR-328-3p	24.485
DOX CTRL T0	1113	478040_mir_hsa-miR-339-5p	24.761
DOX CTRL T0	1113	478055_mir_hsa-miR-361-3p	26.869
DOX CTRL T0	1113	478056_mir_hsa-miR-361-5p	22.995
DOX CTRL T0	1113	478060_mir_hsa-miR-363-3p	21.898
DOX CTRL T0	1113	478090_mir_hsa-miR-423-5p	20.021
DOX CTRL T0	1113	478092_mir_hsa-miR-424-5p	21.227
DOX CTRL T0	1113	478094_mir_hsa-miR-425-5p	20.991
DOX CTRL T0	1113	478107_mir_hsa-miR-451a	10.888
DOX CTRL T0	1113	478128_mir_hsa-miR-486-5p	17.196
DOX CTRL T0	1113	478151_mir_hsa-miR-532-5p	29.491
DOX CTRL T0	1113	478167_mir_hsa-miR-584-5p	21.303
DOX CTRL T0	1113	478183_mir_hsa-miR-629-5p	27.168
DOX CTRL T0	1113	478189_mir_hsa-miR-652-3p	22.556
DOX CTRL T0	1113	478192_mir_hsa-miR-660-5p	23.935
DOX CTRL T0	1113	478207_mir_hsa-miR-885-5p	28.857
DOX CTRL T0	1113	478210_mir_hsa-miR-93-5p	19.587
DOX CTRL T0	1113	478262_mir_hsa-miR-192-5p	21.178
DOX CTRL T0	1113	478264_mir_hsa-miR-19b-3p	19.727
DOX CTRL T0	1113	478308_mir_hsa-miR-484	19.759
DOX CTRL T0	1113	478327_mir_hsa-miR-423-3p	21.471
DOX CTRL T0	1113	478343_mir_hsa-miR-99b-5p	25.111
DOX CTRL T0	1113	478369_mir_hsa-miR-29b-3p	22.568
DOX CTRL T0	1113	478399_mir_hsa-miR-146a-5p	19.295
DOX CTRL T0	1113	478418_mir_hsa-miR-26b-5p	16.698
DOX CTRL T0	1113	478447_mir_hsa-miR-17-5p	17.232
DOX CTRL T0	1113	478505_mir_hsa-miR-151a-5p	20.876
DOX CTRL T0	1113	478532_mir_hsa-miR-23a-3p	19.068
DOX CTRL T0	1113	478551_mir_hsa-miR-18a-5p	20.719
DOX CTRL T0	1113	478576_mir_hsa-let-7b-5p	18.807
DOX CTRL T0	1113	478580_mir_hsa-let-7g-5p	19.417
DOX CTRL T0	1113	478583_mir_hsa-miR-181b-5p	24.197
DOX CTRL T0	1113	478586_mir_hsa-miR-20a-5p	17.182
DOX CTRL T0	1113	478587_mir_hsa-miR-29a-3p	0.02078
DOX CTRL T0	1113	478588_mir_hsa-miR-320b	19.909
DOX CTRL T0	1113	479228_mir_hsa-miR-19a-3p	17.651
DOX CTRL T0	1113	479229_mir_hsa-miR-29c-3p	21.054
DOX CTRL T0	1113	479241_mir_hsa-miR-10a-5p	24.967
DOX CTRL T0	1115	477814_mir_hsa-miR-148a-3p	22.747
DOX CTRL T0	1115	477824_mir_hsa-miR-148b-3p	22.746
DOX CTRL T0	1115	477827_mir_hsa-miR-92a-3p	17.701
DOX CTRL T0	1115	477840_mir_hsa-miR-130b-3p	24.781
DOX CTRL T0	1115	477851_mir_hsa-miR-130a-3p	22.963
DOX CTRL T0	1115	477855_mir_hsa-miR-122-5p	25.411
DOX CTRL T0	1115	477857_mir_hsa-miR-181a-5p	24.918
DOX CTRL T0	1115	477858_mir_hsa-miR-15a-5p	17.683
DOX CTRL T0	1115	477860_mir_hsa-miR-16-5p	14.936
DOX CTRL T0	1115	477863_mir_hsa-miR-101-3p	19.632
DOX CTRL T0	1115	477866_mir_hsa-miR-106b-3p	25.977
DOX CTRL T0	1115	477869_mir_hsa-miR-1180-3p	29.858
DOX CTRL T0	1115	477884_mir_hsa-miR-125a-5p	27.673
DOX CTRL T0	1115	477885_mir_hsa-miR-125b-5p	25.739
DOX CTRL T0	1115	477886_mir_hsa-miR-1260b	24.361
DOX CTRL T0	1115	477887_mir_hsa-miR-126-3p	20.798
DOX CTRL T0	1115	477888_mir_hsa-miR-126-5p	21.385
DOX CTRL T0	1115	477892_mir_hsa-miR-128-3p	25.191
DOX CTRL T0	1115	477899_mir_hsa-miR-130b-5p	28.664
DOX CTRL T0	1115	477900_mir_hsa-miR-132-3p	27.532
DOX CTRL T0	1115	477908_mir_hsa-miR-140-3p	22.366
DOX CTRL T0	1115	477910_mir_hsa-miR-142-3p	21.896
DOX CTRL T0	1115	477912_mir_hsa-miR-143-3p	23.217
DOX CTRL T0	1115	477913_mir_hsa-miR-144-3p	15.083
DOX CTRL T0	1115	477918_mir_hsa-miR-150-5p	22.549
DOX CTRL T0	1115	477919_mir_hsa-miR-151a-3p	23.522
DOX CTRL T0	1115	477931_mir_hsa-miR-16-2-3p	22.764
DOX CTRL T0	1115	477934_mir_hsa-miR-181c-5p	26.741
DOX CTRL T0	1115	477939_mir_hsa-miR-185-5p	21.453
DOX CTRL T0	1115	477940_mir_hsa-miR-186-5p	21.952
DOX CTRL T0	1115	477952_mir_hsa-miR-191-5p	22.858
DOX CTRL T0	1115	477954_mir_hsa-miR-193a-5p	29.979
DOX CTRL T0	1115	477956_mir_hsa-miR-194-5p	24.776
DOX CTRL T0	1115	477957_mir_hsa-miR-195-5p	24.712
DOX CTRL T0	1115	477961_mir_hsa-miR-199a-3p	0.02307
DOX CTRL T0	1115	477970_mir_hsa-miR-210-3p	25.182
DOX CTRL T0	1115	477975_mir_hsa-miR-21-5p	19.424
DOX CTRL T0	1115	477981_mir_hsa-miR-221-3p	19.223
DOX CTRL T0	1115	477982_mir_hsa-miR-222-3p	0.02518
DOX CTRL T0	1115	477983_mir_hsa-miR-223-3p	18.458
DOX CTRL T0	1115	477985_mir_hsa-miR-22-3p	19.194
DOX CTRL T0	1115	477987_mir_hsa-miR-22-5p	23.963
DOX CTRL T0	1115	477992_mir_hsa-miR-24-3p	21.806
DOX CTRL T0	1115	477994_mir_hsa-miR-25-3p	17.961
DOX CTRL T0	1115	477995_mir_hsa-miR-26a-5p	21.301
DOX CTRL T0	1115	477999_mir_hsa-miR-28-3p	28.269
DOX CTRL T0	1115	478007_mir_hsa-miR-30b-5p	22.175
DOX CTRL T0	1115	478008_mir_hsa-miR-30c-5p	22.415
DOX CTRL T0	1115	478024_mir_hsa-miR-324-5p	24.465
DOX CTRL T0	1115	478027_mir_hsa-miR-326	25.894
DOX CTRL T0	1115	478028_mir_hsa-miR-328-3p	0.02626
DOX CTRL T0	1115	478040_mir_hsa-miR-339-5p	26.745
DOX CTRL T0	1115	478055_mir_hsa-miR-361-3p	31.511
DOX CTRL T0	1115	478056_mir_hsa-miR-361-5p	24.714
DOX CTRL T0	1115	478060_mir_hsa-miR-363-3p	22.731
DOX CTRL T0	1115	478090_mir_hsa-miR-423-5p	20.026
DOX CTRL T0	1115	478092_mir_hsa-miR-424-5p	22.302
DOX CTRL T0	1115	478094_mir_hsa-miR-425-5p	21.751
DOX CTRL T0	1115	478107_mir_hsa-miR-451a	11.283
DOX CTRL T0	1115	478128_mir_hsa-miR-486-5p	17.655
DOX CTRL T0	1115	478151_mir_hsa-miR-532-5p	0.0266
DOX CTRL T0	1115	478167_mir_hsa-miR-584-5p	22.865
DOX CTRL T0	1115	478183_mir_hsa-miR-629-5p	27.972
DOX CTRL T0	1115	478189_mir_hsa-miR-652-3p	23.335
DOX CTRL T0	1115	478192_mir_hsa-miR-660-5p	24.801
DOX CTRL T0	1115	478207_mir_hsa-miR-885-5p	30.403
DOX CTRL T0	1115	478210_mir_hsa-miR-93-5p	20.287
DOX CTRL T0	1115	478262_mir_hsa-miR-192-5p	22.164
DOX CTRL T0	1115	478264_mir_hsa-miR-19b-3p	0.01858
DOX CTRL T0	1115	478308_mir_hsa-miR-484	21.173
DOX CTRL T0	1115	478327_mir_hsa-miR-423-3p	22.896
DOX CTRL T0	1115	478343_mir_hsa-miR-99b-5p	28.325
DOX CTRL T0	1115	478369_mir_hsa-miR-29b-3p	23.406
DOX CTRL T0	1115	478389_mir_hsa-miR-374b-5p	25.632
DOX CTRL T0	1115	478399_mir_hsa-miR-146a-5p	22.837
DOX CTRL T0	1115	478412_mir_hsa-miR-106b-5p	19.748
DOX CTRL T0	1115	478418_mir_hsa-miR-26b-5p	19.414
DOX CTRL T0	1115	478447_mir_hsa-miR-17-5p	17.784
DOX CTRL T0	1115	478505_mir_hsa-miR-151a-5p	22.756
DOX CTRL T0	1115	478516_mir_hsa-miR-215-5p	24.033
DOX CTRL T0	1115	478532_mir_hsa-miR-23a-3p	20.847
DOX CTRL T0	1115	478551_mir_hsa-miR-18a-5p	20.637
DOX CTRL T0	1115	478576_mir_hsa-let-7b-5p	20.325
DOX CTRL T0	1115	478580_mir_hsa-let-7g-5p	19.934
DOX CTRL T0	1115	478583_mir_hsa-miR-181b-5p	26.133
DOX CTRL T0	1115	478586_mir_hsa-miR-20a-5p	17.134
DOX CTRL T0	1115	478587_mir_hsa-miR-29a-3p	22.314
DOX CTRL T0	1115	479228_mir_hsa-miR-19a-3p	17.768
DOX CTRL T0	1115	479229_mir_hsa-miR-29c-3p	21.154
EPI CTRL T0	1133	477814_mir_hsa-miR-148a-3p	18.736
EPI CTRL T0	1133	477824_mir_hsa-miR-148b-3p	18.527
EPI CTRL T0	1133	477827_mir_hsa-miR-92a-3p	15.358
EPI CTRL T0	1133	477840_mir_hsa-miR-130b-3p	19.647
EPI CTRL T0	1133	477848_mir_hsa-let-7d-3p	16.825
EPI CTRL T0	1133	477851_mir_hsa-miR-130a-3p	17.471
EPI CTRL T0	1133	477854_mir_hsa-miR-380-3p	24.778
EPI CTRL T0	1133	477855_mir_hsa-miR-122-5p	0.02069
EPI CTRL T0	1133	477857_mir_hsa-miR-181a-5p	18.855
EPI CTRL T0	1133	477858_mir_hsa-miR-15a-5p	15.064
EPI CTRL T0	1133	477860_mir_hsa-miR-16-5p	14.297
EPI CTRL T0	1133	477863_mir_hsa-miR-101-3p	19.165
EPI CTRL T0	1133	477866_mir_hsa-miR-106b-3p	23.076
EPI CTRL T0	1133	477869_mir_hsa-miR-1180-3p	30.244
EPI CTRL T0	1133	477884_mir_hsa-miR-125a-5p	22.585
EPI CTRL T0	1133	477885_mir_hsa-miR-125b-5p	0.02514
EPI CTRL T0	1133	477886_mir_hsa-miR-1260b	18.332
EPI CTRL T0	1133	477887_mir_hsa-miR-126-3p	15.452
EPI CTRL T0	1133	477888_mir_hsa-miR-126-5p	15.286
EPI CTRL T0	1133	477892_mir_hsa-miR-128-3p	20.084
EPI CTRL T0	1133	477899_mir_hsa-miR-130b-5p	24.243
EPI CTRL T0	1133	477900_mir_hsa-miR-132-3p	23.046
EPI CTRL T0	1133	477908_mir_hsa-miR-140-3p	20.316
EPI CTRL T0	1133	477910_mir_hsa-miR-142-3p	17.862
EPI CTRL T0	1133	477912_mir_hsa-miR-143-3p	17.813
EPI CTRL T0	1133	477913_mir_hsa-miR-144-3p	16.717
EPI CTRL T0	1133	477918_mir_hsa-miR-150-5p	19.974
EPI CTRL T0	1133	477919_mir_hsa-miR-151a-3p	17.779
EPI CTRL T0	1133	477931_mir_hsa-miR-16-2-3p	22.271
EPI CTRL T0	1133	477934_mir_hsa-miR-181c-5p	22.896
EPI CTRL T0	1133	477939_mir_hsa-miR-185-5p	18.561
EPI CTRL T0	1133	477940_mir_hsa-miR-186-5p	18.065
EPI CTRL T0	1133	477952_mir_hsa-miR-191-5p	18.045
EPI CTRL T0	1133	477954_mir_hsa-miR-193a-5p	0.0284
EPI CTRL T0	1133	477956_mir_hsa-miR-194-5p	24.043
EPI CTRL T0	1133	477957_mir_hsa-miR-195-5p	22.813
EPI CTRL T0	1133	477961_mir_hsa-miR-199a-3p	15.833
EPI CTRL T0	1133	477970_mir_hsa-miR-210-3p	24.678
EPI CTRL T0	1133	477975_mir_hsa-miR-21-5p	14.406
EPI CTRL T0	1133	477981_mir_hsa-miR-221-3p	13.281
EPI CTRL T0	1133	477982_mir_hsa-miR-222-3p	21.804
EPI CTRL T0	1133	477983_mir_hsa-miR-223-3p	14.285
EPI CTRL T0	1133	477985_mir_hsa-miR-22-3p	15.811
EPI CTRL T0	1133	477987_mir_hsa-miR-22-5p	19.735
EPI CTRL T0	1133	477992_mir_hsa-miR-24-3p	16.061
EPI CTRL T0	1133	477994_mir_hsa-miR-25-3p	16.464
EPI CTRL T0	1133	477995_mir_hsa-miR-26a-5p	17.618
EPI CTRL T0	1133	477999_mir_hsa-miR-28-3p	22.273
EPI CTRL T0	1133	478007_mir_hsa-miR-30b-5p	18.794
EPI CTRL T0	1133	478008_mir_hsa-miR-30c-5p	19.009
EPI CTRL T0	1133	478024_mir_hsa-miR-324-5p	19.806
EPI CTRL T0	1133	478027_mir_hsa-miR-326	19.981
EPI CTRL T0	1133	478028_mir_hsa-miR-328-3p	20.809
EPI CTRL T0	1133	478040_mir_hsa-miR-339-5p	21.745
EPI CTRL T0	1133	478055_mir_hsa-miR-361-3p	26.405
EPI CTRL T0	1133	478056_mir_hsa-miR-361-5p	17.788
EPI CTRL T0	1133	478060_mir_hsa-miR-363-3p	22.248
EPI CTRL T0	1133	478090_mir_hsa-miR-423-5p	15.458
EPI CTRL T0	1133	478092_mir_hsa-miR-424-5p	20.423
EPI CTRL T0	1133	478094_mir_hsa-miR-425-5p	0.0195
EPI CTRL T0	1133	478107_mir_hsa-miR-451a	13.475
EPI CTRL T0	1133	478128_mir_hsa-miR-486-5p	17.747
EPI CTRL T0	1133	478151_mir_hsa-miR-532-5p	26.984
EPI CTRL T0	1133	478167_mir_hsa-miR-584-5p	16.321
EPI CTRL T0	1133	478181_mir_hsa-miR-628-3p	21.204
EPI CTRL T0	1133	478183_mir_hsa-miR-629-5p	24.244
EPI CTRL T0	1133	478189_mir_hsa-miR-652-3p	17.758
EPI CTRL T0	1133	478192_mir_hsa-miR-660-5p	23.147
EPI CTRL T0	1133	478207_mir_hsa-miR-885-5p	27.045
EPI CTRL T0	1133	478210_mir_hsa-miR-93-5p	18.907
EPI CTRL T0	1133	478262_mir_hsa-miR-192-5p	0.02076
EPI CTRL T0	1133	478264_mir_hsa-miR-19b-3p	18.228
EPI CTRL T0	1133	478270_mir_hsa-miR-27b-3p	0.01781
EPI CTRL T0	1133	478308_mir_hsa-miR-484	18.352
EPI CTRL T0	1133	478313_mir_hsa-miR-15b-5p	14.019
EPI CTRL T0	1133	478314_mir_hsa-miR-193b-3p	24.984
EPI CTRL T0	1133	478327_mir_hsa-miR-423-3p	17.998
EPI CTRL T0	1133	478343_mir_hsa-miR-99b-5p	22.371
EPI CTRL T0	1133	478369_mir_hsa-miR-29b-3p	22.391
EPI CTRL T0	1133	478399_mir_hsa-miR-146a-5p	14.161
EPI CTRL T0	1133	478412_mir_hsa-miR-106b-5p	18.818
EPI CTRL T0	1133	478418_mir_hsa-miR-26b-5p	15.042
EPI CTRL T0	1133	478447_mir_hsa-miR-17-5p	16.407
EPI CTRL T0	1133	478505_mir_hsa-miR-151a-5p	17.755
EPI CTRL T0	1133	478532_mir_hsa-miR-23a-3p	13.333
EPI CTRL T0	1133	478551_mir_hsa-miR-18a-5p	19.343
EPI CTRL T0	1133	478576_mir_hsa-let-7b-5p	18.546
EPI CTRL T0	1133	478580_mir_hsa-let-7g-5p	16.724
EPI CTRL T0	1133	478583_mir_hsa-miR-181b-5p	20.399
EPI CTRL T0	1133	478586_mir_hsa-miR-20a-5p	16.248
EPI CTRL T0	1133	478587_mir_hsa-miR-29a-3p	18.522
EPI CTRL T0	1133	479228_mir_hsa-miR-19a-3p	0.01684
EPI CTRL T0	1133	479229_mir_hsa-miR-29c-3p	20.101
EPI CTRL T0	1133	479241_mir_hsa-miR-10a-5p	22.746
DOX CASE T0	1141	477814_mir_hsa-miR-148a-3p	25.005
DOX CASE T0	1141	477824_mir_hsa-miR-148b-3p	25.141
DOX CASE T0	1141	477827_mir_hsa-miR-92a-3p	19.904
DOX CASE T0	1141	477840_mir_hsa-miR-130b-3p	26.428
DOX CASE T0	1141	477851_mir_hsa-miR-130a-3p	25.159
DOX CASE T0	1141	477855_mir_hsa-miR-122-5p	23.843
DOX CASE T0	1141	477857_mir_hsa-miR-181a-5p	25.792
DOX CASE T0	1141	477858_mir_hsa-miR-15a-5p	0.02027
DOX CASE T0	1141	477860_mir_hsa-miR-16-5p	19.334
DOX CASE T0	1141	477863_mir_hsa-miR-101-3p	22.837
DOX CASE T0	1141	477866_mir_hsa-miR-106b-3p	31.772
DOX CASE T0	1141	477869_mir_hsa-miR-1180-3p	0.02895
DOX CASE T0	1141	477884_mir_hsa-miR-125a-5p	30.238
DOX CASE T0	1141	477885_mir_hsa-miR-125b-5p	0.02785
DOX CASE T0	1141	477886_mir_hsa-miR-1260b	23.953
DOX CASE T0	1141	477887_mir_hsa-miR-126-3p	0.02352
DOX CASE T0	1141	477888_mir_hsa-miR-126-5p	25.277
DOX CASE T0	1141	477892_mir_hsa-miR-128-3p	29.129
DOX CASE T0	1141	477908_mir_hsa-miR-140-3p	24.673
DOX CASE T0	1141	477910_mir_hsa-miR-142-3p	25.578
DOX CASE T0	1141	477912_mir_hsa-miR-143-3p	23.448
DOX CASE T0	1141	477913_mir_hsa-miR-144-3p	20.263
DOX CASE T0	1141	477918_mir_hsa-miR-150-5p	23.665
DOX CASE T0	1141	477919_mir_hsa-miR-151a-3p	24.833
DOX CASE T0	1141	477931_mir_hsa-miR-16-2-3p	26.707
DOX CASE T0	1141	477934_mir_hsa-miR-181c-5p	27.327
DOX CASE T0	1141	477939_mir_hsa-miR-185-5p	24.285
DOX CASE T0	1141	477940_mir_hsa-miR-186-5p	27.034
DOX CASE T0	1141	477952_mir_hsa-miR-191-5p	27.298
DOX CASE T0	1141	477954_mir_hsa-miR-193a-5p	27.366
DOX CASE T0	1141	477956_mir_hsa-miR-194-5p	29.549
DOX CASE T0	1141	477957_mir_hsa-miR-195-5p	27.013
DOX CASE T0	1141	477961_mir_hsa-miR-199a-3p	24.173
DOX CASE T0	1141	477975_mir_hsa-miR-21-5p	21.932
DOX CASE T0	1141	477981_mir_hsa-miR-221-3p	21.101
DOX CASE T0	1141	477982_mir_hsa-miR-222-3p	26.654
DOX CASE T0	1141	477983_mir_hsa-miR-223-3p	23.719
DOX CASE T0	1141	477985_mir_hsa-miR-22-3p	24.464
DOX CASE T0	1141	477987_mir_hsa-miR-22-5p	27.484
DOX CASE T0	1141	477992_mir_hsa-miR-24-3p	23.477
DOX CASE T0	1141	477994_mir_hsa-miR-25-3p	20.297
DOX CASE T0	1141	477995_mir_hsa-miR-26a-5p	24.647
DOX CASE T0	1141	478027_mir_hsa-miR-326	27.113
DOX CASE T0	1141	478056_mir_hsa-miR-361-5p	28.761
DOX CASE T0	1141	478060_mir_hsa-miR-363-3p	25.575
DOX CASE T0	1141	478090_mir_hsa-miR-423-5p	0.02276
DOX CASE T0	1141	478092_mir_hsa-miR-424-5p	0.02561
DOX CASE T0	1141	478094_mir_hsa-miR-425-5p	26.213
DOX CASE T0	1141	478107_mir_hsa-miR-451a	16.544
DOX CASE T0	1141	478128_mir_hsa-miR-486-5p	21.492
DOX CASE T0	1141	478151_mir_hsa-miR-532-5p	28.211
DOX CASE T0	1141	478167_mir_hsa-miR-584-5p	23.812
DOX CASE T0	1141	478183_mir_hsa-miR-629-5p	28.964
DOX CASE T0	1141	478189_mir_hsa-miR-652-3p	25.286
DOX CASE T0	1141	478192_mir_hsa-miR-660-5p	26.144
DOX CASE T0	1141	478207_mir_hsa-miR-885-5p	29.097
DOX CASE T0	1141	478210_mir_hsa-miR-93-5p	24.836
DOX CASE T0	1141	478264_mir_hsa-miR-19b-3p	24.597
DOX CASE T0	1141	478308_mir_hsa-miR-484	23.969
DOX CASE T0	1141	478327_mir_hsa-miR-423-3p	25.822
DOX CASE T0	1141	478343_mir_hsa-miR-99b-5p	26.345
DOX CASE T0	1141	478369_mir_hsa-miR-29b-3p	26.321
DOX CASE T0	1141	478399_mir_hsa-miR-146a-5p	21.199
DOX CASE T0	1141	478418_mir_hsa-miR-26b-5p	22.761
DOX CASE T0	1141	478447_mir_hsa-miR-17-5p	22.602
DOX CASE T0	1141	478576_mir_hsa-let-7b-5p	22.832
DOX CASE T0	1141	478580_mir_hsa-let-7g-5p	22.772
DOX CASE T0	1141	478583_mir_hsa-miR-181b-5p	26.353
DOX CASE T0	1141	478586_mir_hsa-miR-20a-5p	22.009
DOX CASE T0	1141	478587_mir_hsa-miR-29a-3p	24.478
DOX CASE T0	1141	478588_mir_hsa-miR-320b	20.605
DOX CASE T0	1141	478606_mir_hsa-miR-30d-5p	0.02397
DOX CASE T0	1141	479228_mir_hsa-miR-19a-3p	23.084
DOX CTRL T0	1144	477814_mir_hsa-miR-148a-3p	28.077
DOX CTRL T0	1144	477824_mir_hsa-miR-148b-3p	27.165
DOX CTRL T0	1144	477827_mir_hsa-miR-92a-3p	22.274
DOX CTRL T0	1144	477840_mir_hsa-miR-130b-3p	31.847
DOX CTRL T0	1144	477851_mir_hsa-miR-130a-3p	28.147
DOX CTRL T0	1144	477855_mir_hsa-miR-122-5p	24.249
DOX CTRL T0	1144	477857_mir_hsa-miR-181a-5p	32.222
DOX CTRL T0	1144	477858_mir_hsa-miR-15a-5p	22.113
DOX CTRL T0	1144	477860_mir_hsa-miR-16-5p	20.345
DOX CTRL T0	1144	477863_mir_hsa-miR-101-3p	25.304
DOX CTRL T0	1144	477866_mir_hsa-miR-106b-3p	31.683
DOX CTRL T0	1144	477869_mir_hsa-miR-1180-3p	30.711
DOX CTRL T0	1144	477884_mir_hsa-miR-125a-5p	30.929
DOX CTRL T0	1144	477885_mir_hsa-miR-125b-5p	30.338
DOX CTRL T0	1144	477886_mir_hsa-miR-1260b	26.327
DOX CTRL T0	1144	477887_mir_hsa-miR-126-3p	24.914
DOX CTRL T0	1144	477888_mir_hsa-miR-126-5p	0.02575
DOX CTRL T0	1144	477892_mir_hsa-miR-128-3p	31.422
DOX CTRL T0	1144	477908_mir_hsa-miR-140-3p	27.268
DOX CTRL T0	1144	477910_mir_hsa-miR-142-3p	27.104
DOX CTRL T0	1144	477912_mir_hsa-miR-143-3p	0.02742
DOX CTRL T0	1144	477913_mir_hsa-miR-144-3p	21.145
DOX CTRL T0	1144	477918_mir_hsa-miR-150-5p	25.206
DOX CTRL T0	1144	477919_mir_hsa-miR-151a-3p	27.805
DOX CTRL T0	1144	477931_mir_hsa-miR-16-2-3p	27.919
DOX CTRL T0	1144	477934_mir_hsa-miR-181c-5p	30.355
DOX CTRL T0	1144	477939_mir_hsa-miR-185-5p	22.773
DOX CTRL T0	1144	477940_mir_hsa-miR-186-5p	27.875
DOX CTRL T0	1144	477952_mir_hsa-miR-191-5p	27.801
DOX CTRL T0	1144	477954_mir_hsa-miR-193a-5p	33.999
DOX CTRL T0	1144	477956_mir_hsa-miR-194-5p	30.452
DOX CTRL T0	1144	477957_mir_hsa-miR-195-5p	28.713
DOX CTRL T0	1144	477961_mir_hsa-miR-199a-3p	28.795
DOX CTRL T0	1144	477970_mir_hsa-miR-210-3p	30.405
DOX CTRL T0	1144	477975_mir_hsa-miR-21-5p	23.795
DOX CTRL T0	1144	477981_mir_hsa-miR-221-3p	0.02282
DOX CTRL T0	1144	477982_mir_hsa-miR-222-3p	30.445
DOX CTRL T0	1144	477983_mir_hsa-miR-223-3p	23.635
DOX CTRL T0	1144	477985_mir_hsa-miR-22-3p	25.005
DOX CTRL T0	1144	477987_mir_hsa-miR-22-5p	28.447
DOX CTRL T0	1144	477992_mir_hsa-miR-24-3p	25.449
DOX CTRL T0	1144	477994_mir_hsa-miR-25-3p	22.836
DOX CTRL T0	1144	477995_mir_hsa-miR-26a-5p	25.497
DOX CTRL T0	1144	477999_mir_hsa-miR-28-3p	34.936
DOX CTRL T0	1144	478007_mir_hsa-miR-30b-5p	26.261
DOX CTRL T0	1144	478024_mir_hsa-miR-324-5p	30.709
DOX CTRL T0	1144	478028_mir_hsa-miR-328-3p	29.876
DOX CTRL T0	1144	478040_mir_hsa-miR-339-5p	29.583
DOX CTRL T0	1144	478055_mir_hsa-miR-361-3p	35.182
DOX CTRL T0	1144	478056_mir_hsa-miR-361-5p	29.004
DOX CTRL T0	1144	478060_mir_hsa-miR-363-3p	26.612
DOX CTRL T0	1144	478090_mir_hsa-miR-423-5p	23.756
DOX CTRL T0	1144	478092_mir_hsa-miR-424-5p	28.016
DOX CTRL T0	1144	478094_mir_hsa-miR-425-5p	27.694
DOX CTRL T0	1144	478107_mir_hsa-miR-451a	16.985
DOX CTRL T0	1144	478128_mir_hsa-miR-486-5p	22.494
DOX CTRL T0	1144	478151_mir_hsa-miR-532-5p	35.258
DOX CTRL T0	1144	478167_mir_hsa-miR-584-5p	25.767
DOX CTRL T0	1144	478183_mir_hsa-miR-629-5p	31.131
DOX CTRL T0	1144	478189_mir_hsa-miR-652-3p	25.859
DOX CTRL T0	1144	478192_mir_hsa-miR-660-5p	28.199
DOX CTRL T0	1144	478210_mir_hsa-miR-93-5p	24.787
DOX CTRL T0	1144	478262_mir_hsa-miR-192-5p	25.946
DOX CTRL T0	1144	478264_mir_hsa-miR-19b-3p	25.159
DOX CTRL T0	1144	478308_mir_hsa-miR-484	26.463
DOX CTRL T0	1144	478327_mir_hsa-miR-423-3p	0.02555
DOX CTRL T0	1144	478343_mir_hsa-miR-99b-5p	29.955
DOX CTRL T0	1144	478369_mir_hsa-miR-29b-3p	27.122
DOX CTRL T0	1144	478389_mir_hsa-miR-374b-5p	34.046
DOX CTRL T0	1144	478399_mir_hsa-miR-146a-5p	23.617
DOX CTRL T0	1144	478418_mir_hsa-miR-26b-5p	24.128
DOX CTRL T0	1144	478447_mir_hsa-miR-17-5p	23.808
DOX CTRL T0	1144	478505_mir_hsa-miR-151a-5p	0.02784
DOX CTRL T0	1144	478551_mir_hsa-miR-18a-5p	27.031
DOX CTRL T0	1144	478576_mir_hsa-let-7b-5p	23.328
DOX CTRL T0	1144	478580_mir_hsa-let-7g-5p	0.02381
DOX CTRL T0	1144	478583_mir_hsa-miR-181b-5p	30.724
DOX CTRL T0	1144	478586_mir_hsa-miR-20a-5p	22.821
DOX CTRL T0	1144	478587_mir_hsa-miR-29a-3p	25.719
DOX CTRL T0	1144	478588_mir_hsa-miR-320b	23.637
DOX CTRL T0	1144	478606_mir_hsa-miR-30d-5p	0.02479
DOX CTRL T0	1144	479228_mir_hsa-miR-19a-3p	24.791
DOX CASE T0	1149	477814_mir_hsa-miR-148a-3p	26.934
DOX CASE T0	1149	477824_mir_hsa-miR-148b-3p	26.753
DOX CASE T0	1149	477827_mir_hsa-miR-92a-3p	19.607
DOX CASE T0	1149	477840_mir_hsa-miR-130b-3p	28.154
DOX CASE T0	1149	477848_mir_hsa-let-7d-3p	23.776
DOX CASE T0	1149	477851_mir_hsa-miR-130a-3p	26.127
DOX CASE T0	1149	477855_mir_hsa-miR-122-5p	0.02372
DOX CASE T0	1149	477857_mir_hsa-miR-181a-5p	27.455
DOX CASE T0	1149	477858_mir_hsa-miR-15a-5p	0.02047
DOX CASE T0	1149	477860_mir_hsa-miR-16-5p	18.409
DOX CASE T0	1149	477863_mir_hsa-miR-101-3p	22.886
DOX CASE T0	1149	477866_mir_hsa-miR-106b-3p	30.905
DOX CASE T0	1149	477869_mir_hsa-miR-1180-3p	32.999
DOX CASE T0	1149	477884_mir_hsa-miR-125a-5p	28.939
DOX CASE T0	1149	477885_mir_hsa-miR-125b-5p	26.834
DOX CASE T0	1149	477886_mir_hsa-miR-1260b	26.735
DOX CASE T0	1149	477887_mir_hsa-miR-126-3p	23.483
DOX CASE T0	1149	477888_mir_hsa-miR-126-5p	0.02322
DOX CASE T0	1149	477892_mir_hsa-miR-128-3p	32.718
DOX CASE T0	1149	477908_mir_hsa-miR-140-3p	26.472
DOX CASE T0	1149	477910_mir_hsa-miR-142-3p	24.593
DOX CASE T0	1149	477912_mir_hsa-miR-143-3p	25.281
DOX CASE T0	1149	477913_mir_hsa-miR-144-3p	19.804
DOX CASE T0	1149	477918_mir_hsa-miR-150-5p	23.894
DOX CASE T0	1149	477919_mir_hsa-miR-151a-3p	25.047
DOX CASE T0	1149	477931_mir_hsa-miR-16-2-3p	26.081
DOX CASE T0	1149	477934_mir_hsa-miR-181c-5p	34.018
DOX CASE T0	1149	477939_mir_hsa-miR-185-5p	21.948
DOX CASE T0	1149	477940_mir_hsa-miR-186-5p	24.215
DOX CASE T0	1149	477952_mir_hsa-miR-191-5p	0.02844
DOX CASE T0	1149	477954_mir_hsa-miR-193a-5p	0.03174
DOX CASE T0	1149	477956_mir_hsa-miR-194-5p	30.786
DOX CASE T0	1149	477957_mir_hsa-miR-195-5p	28.549
DOX CASE T0	1149	477961_mir_hsa-miR-199a-3p	25.354
DOX CASE T0	1149	477970_mir_hsa-miR-210-3p	28.425
DOX CASE T0	1149	477975_mir_hsa-miR-21-5p	21.393
DOX CASE T0	1149	477981_mir_hsa-miR-221-3p	20.786
DOX CASE T0	1149	477982_mir_hsa-miR-222-3p	26.359
DOX CASE T0	1149	477983_mir_hsa-miR-223-3p	23.725
DOX CASE T0	1149	477985_mir_hsa-miR-22-3p	22.315
DOX CASE T0	1149	477987_mir_hsa-miR-22-5p	26.612
DOX CASE T0	1149	477992_mir_hsa-miR-24-3p	24.349
DOX CASE T0	1149	477994_mir_hsa-miR-25-3p	21.144
DOX CASE T0	1149	477995_mir_hsa-miR-26a-5p	26.421
DOX CASE T0	1149	477999_mir_hsa-miR-28-3p	28.838
DOX CASE T0	1149	478024_mir_hsa-miR-324-5p	28.945
DOX CASE T0	1149	478027_mir_hsa-miR-326	27.123
DOX CASE T0	1149	478028_mir_hsa-miR-328-3p	27.383
DOX CASE T0	1149	478040_mir_hsa-miR-339-5p	29.355
DOX CASE T0	1149	478055_mir_hsa-miR-361-3p	32.587
DOX CASE T0	1149	478056_mir_hsa-miR-361-5p	0.02732
DOX CASE T0	1149	478060_mir_hsa-miR-363-3p	26.511
DOX CASE T0	1149	478090_mir_hsa-miR-423-5p	20.986
DOX CASE T0	1149	478092_mir_hsa-miR-424-5p	26.521
DOX CASE T0	1149	478094_mir_hsa-miR-425-5p	24.086
DOX CASE T0	1149	478107_mir_hsa-miR-451a	15.831
DOX CASE T0	1149	478128_mir_hsa-miR-486-5p	19.833
DOX CASE T0	1149	478151_mir_hsa-miR-532-5p	29.495
DOX CASE T0	1149	478167_mir_hsa-miR-584-5p	24.207
DOX CASE T0	1149	478183_mir_hsa-miR-629-5p	30.356
DOX CASE T0	1149	478189_mir_hsa-miR-652-3p	23.582
DOX CASE T0	1149	478192_mir_hsa-miR-660-5p	26.461
DOX CASE T0	1149	478207_mir_hsa-miR-885-5p	31.096
DOX CASE T0	1149	478210_mir_hsa-miR-93-5p	24.269
DOX CASE T0	1149	478264_mir_hsa-miR-19b-3p	27.024
DOX CASE T0	1149	478308_mir_hsa-miR-484	24.532
DOX CASE T0	1149	478314_mir_hsa-miR-193b-3p	26.782
DOX CASE T0	1149	478327_mir_hsa-miR-423-3p	24.879
DOX CASE T0	1149	478369_mir_hsa-miR-29b-3p	28.245
DOX CASE T0	1149	478399_mir_hsa-miR-146a-5p	0.02185
DOX CASE T0	1149	478418_mir_hsa-miR-26b-5p	23.752
DOX CASE T0	1149	478447_mir_hsa-miR-17-5p	22.431
DOX CASE T0	1149	478576_mir_hsa-let-7b-5p	20.911
DOX CASE T0	1149	478580_mir_hsa-let-7g-5p	23.208
DOX CASE T0	1149	478583_mir_hsa-miR-181b-5p	28.742
DOX CASE T0	1149	478586_mir_hsa-miR-20a-5p	21.786
DOX CASE T0	1149	478587_mir_hsa-miR-29a-3p	23.061
DOX CASE T0	1149	479228_mir_hsa-miR-19a-3p	23.726
DOX CTRL T0	1150	477814_mir_hsa-miR-148a-3p	25.496
DOX CTRL T0	1150	477824_mir_hsa-miR-148b-3p	25.111
DOX CTRL T0	1150	477827_mir_hsa-miR-92a-3p	21.083
DOX CTRL T0	1150	477840_mir_hsa-miR-130b-3p	27.129
DOX CTRL T0	1150	477848_mir_hsa-let-7d-3p	23.769
DOX CTRL T0	1150	477851_mir_hsa-miR-130a-3p	23.604
DOX CTRL T0	1150	477855_mir_hsa-miR-122-5p	24.053
DOX CTRL T0	1150	477857_mir_hsa-miR-181a-5p	27.427
DOX CTRL T0	1150	477858_mir_hsa-miR-15a-5p	21.739
DOX CTRL T0	1150	477860_mir_hsa-miR-16-5p	18.734
DOX CTRL T0	1150	477863_mir_hsa-miR-101-3p	23.352
DOX CTRL T0	1150	477866_mir_hsa-miR-106b-3p	30.287
DOX CTRL T0	1150	477884_mir_hsa-miR-125a-5p	28.858
DOX CTRL T0	1150	477885_mir_hsa-miR-125b-5p	31.329
DOX CTRL T0	1150	477886_mir_hsa-miR-1260b	25.813
DOX CTRL T0	1150	477887_mir_hsa-miR-126-3p	22.579
DOX CTRL T0	1150	477888_mir_hsa-miR-126-5p	24.358
DOX CTRL T0	1150	477892_mir_hsa-miR-128-3p	28.476
DOX CTRL T0	1150	477899_mir_hsa-miR-130b-5p	30.564
DOX CTRL T0	1150	477900_mir_hsa-miR-132-3p	27.465
DOX CTRL T0	1150	477908_mir_hsa-miR-140-3p	25.455
DOX CTRL T0	1150	477910_mir_hsa-miR-142-3p	24.837
DOX CTRL T0	1150	477912_mir_hsa-miR-143-3p	25.183
DOX CTRL T0	1150	477913_mir_hsa-miR-144-3p	20.693
DOX CTRL T0	1150	477918_mir_hsa-miR-150-5p	0.02664
DOX CTRL T0	1150	477919_mir_hsa-miR-151a-3p	24.634
DOX CTRL T0	1150	477931_mir_hsa-miR-16-2-3p	27.569
DOX CTRL T0	1150	477934_mir_hsa-miR-181c-5p	28.935
DOX CTRL T0	1150	477939_mir_hsa-miR-185-5p	24.494
DOX CTRL T0	1150	477940_mir_hsa-miR-186-5p	25.807
DOX CTRL T0	1150	477952_mir_hsa-miR-191-5p	25.831
DOX CTRL T0	1150	477956_mir_hsa-miR-194-5p	27.543
DOX CTRL T0	1150	477957_mir_hsa-miR-195-5p	0.02678
DOX CTRL T0	1150	477961_mir_hsa-miR-199a-3p	24.727
DOX CTRL T0	1150	477970_mir_hsa-miR-210-3p	30.394
DOX CTRL T0	1150	477975_mir_hsa-miR-21-5p	21.083
DOX CTRL T0	1150	477981_mir_hsa-miR-221-3p	19.374
DOX CTRL T0	1150	477982_mir_hsa-miR-222-3p	29.149
DOX CTRL T0	1150	477983_mir_hsa-miR-223-3p	21.273
DOX CTRL T0	1150	477985_mir_hsa-miR-22-3p	22.794
DOX CTRL T0	1150	477987_mir_hsa-miR-22-5p	25.845
DOX CTRL T0	1150	477992_mir_hsa-miR-24-3p	0.02332
DOX CTRL T0	1150	477994_mir_hsa-miR-25-3p	22.989
DOX CTRL T0	1150	477995_mir_hsa-miR-26a-5p	25.322
DOX CTRL T0	1150	477999_mir_hsa-miR-28-3p	33.198
DOX CTRL T0	1150	478007_mir_hsa-miR-30b-5p	24.757
DOX CTRL T0	1150	478024_mir_hsa-miR-324-5p	26.238
DOX CTRL T0	1150	478027_mir_hsa-miR-326	26.271
DOX CTRL T0	1150	478028_mir_hsa-miR-328-3p	0.02603
DOX CTRL T0	1150	478040_mir_hsa-miR-339-5p	31.106
DOX CTRL T0	1150	478056_mir_hsa-miR-361-5p	27.147
DOX CTRL T0	1150	478060_mir_hsa-miR-363-3p	28.046
DOX CTRL T0	1150	478090_mir_hsa-miR-423-5p	23.343
DOX CTRL T0	1150	478092_mir_hsa-miR-424-5p	24.685
DOX CTRL T0	1150	478094_mir_hsa-miR-425-5p	0.02699
DOX CTRL T0	1150	478107_mir_hsa-miR-451a	15.659
DOX CTRL T0	1150	478128_mir_hsa-miR-486-5p	21.625
DOX CTRL T0	1150	478167_mir_hsa-miR-584-5p	22.765
DOX CTRL T0	1150	478189_mir_hsa-miR-652-3p	26.227
DOX CTRL T0	1150	478192_mir_hsa-miR-660-5p	28.753
DOX CTRL T0	1150	478210_mir_hsa-miR-93-5p	25.204
DOX CTRL T0	1150	478262_mir_hsa-miR-192-5p	23.774
DOX CTRL T0	1150	478264_mir_hsa-miR-19b-3p	27.319
DOX CTRL T0	1150	478308_mir_hsa-miR-484	25.743
DOX CTRL T0	1150	478327_mir_hsa-miR-423-3p	24.439
DOX CTRL T0	1150	478343_mir_hsa-miR-99b-5p	28.622
DOX CTRL T0	1150	478369_mir_hsa-miR-29b-3p	28.386
DOX CTRL T0	1150	478399_mir_hsa-miR-146a-5p	21.202
DOX CTRL T0	1150	478418_mir_hsa-miR-26b-5p	22.597
DOX CTRL T0	1150	478447_mir_hsa-miR-17-5p	22.781
DOX CTRL T0	1150	478505_mir_hsa-miR-151a-5p	24.474
DOX CTRL T0	1150	478532_mir_hsa-miR-23a-3p	22.851
DOX CTRL T0	1150	478551_mir_hsa-miR-18a-5p	25.958
DOX CTRL T0	1150	478576_mir_hsa-let-7b-5p	23.981
DOX CTRL T0	1150	478580_mir_hsa-let-7g-5p	22.753
DOX CTRL T0	1150	478583_mir_hsa-miR-181b-5p	28.468
DOX CTRL T0	1150	478586_mir_hsa-miR-20a-5p	0.0218
DOX CTRL T0	1150	478587_mir_hsa-miR-29a-3p	24.798
DOX CTRL T0	1150	478588_mir_hsa-miR-320b	22.408
DOX CTRL T0	1150	479228_mir_hsa-miR-19a-3p	25.387
DOX CTRL T0	1151	477814_mir_hsa-miR-148a-3p	20.792
DOX CTRL T0	1151	477824_mir_hsa-miR-148b-3p	19.055
DOX CTRL T0	1151	477827_mir_hsa-miR-92a-3p	0.01804
DOX CTRL T0	1151	477840_mir_hsa-miR-130b-3p	21.763
DOX CTRL T0	1151	477848_mir_hsa-let-7d-3p	17.835
DOX CTRL T0	1151	477851_mir_hsa-miR-130a-3p	18.792
DOX CTRL T0	1151	477854_mir_hsa-miR-380-3p	27.444
DOX CTRL T0	1151	477855_mir_hsa-miR-122-5p	21.771
DOX CTRL T0	1151	477857_mir_hsa-miR-181a-5p	22.749
DOX CTRL T0	1151	477858_mir_hsa-miR-15a-5p	18.119
DOX CTRL T0	1151	477860_mir_hsa-miR-16-5p	15.872
DOX CTRL T0	1151	477863_mir_hsa-miR-101-3p	20.271
DOX CTRL T0	1151	477866_mir_hsa-miR-106b-3p	25.318
DOX CTRL T0	1151	477869_mir_hsa-miR-1180-3p	32.335
DOX CTRL T0	1151	477884_mir_hsa-miR-125a-5p	25.113
DOX CTRL T0	1151	477885_mir_hsa-miR-125b-5p	0.02576
DOX CTRL T0	1151	477886_mir_hsa-miR-1260b	0.02045
DOX CTRL T0	1151	477887_mir_hsa-miR-126-3p	17.224
DOX CTRL T0	1151	477888_mir_hsa-miR-126-5p	17.668
DOX CTRL T0	1151	477892_mir_hsa-miR-128-3p	21.776
DOX CTRL T0	1151	477899_mir_hsa-miR-130b-5p	27.069
DOX CTRL T0	1151	477900_mir_hsa-miR-132-3p	24.175
DOX CTRL T0	1151	477908_mir_hsa-miR-140-3p	21.727
DOX CTRL T0	1151	477910_mir_hsa-miR-142-3p	20.803
DOX CTRL T0	1151	477912_mir_hsa-miR-143-3p	21.003
DOX CTRL T0	1151	477913_mir_hsa-miR-144-3p	17.476
DOX CTRL T0	1151	477918_mir_hsa-miR-150-5p	20.419
DOX CTRL T0	1151	477919_mir_hsa-miR-151a-3p	18.098
DOX CTRL T0	1151	477931_mir_hsa-miR-16-2-3p	22.806
DOX CTRL T0	1151	477934_mir_hsa-miR-181c-5p	22.824
DOX CTRL T0	1151	477939_mir_hsa-miR-185-5p	0.01845
DOX CTRL T0	1151	477940_mir_hsa-miR-186-5p	19.625
DOX CTRL T0	1151	477952_mir_hsa-miR-191-5p	20.731
DOX CTRL T0	1151	477954_mir_hsa-miR-193a-5p	28.086
DOX CTRL T0	1151	477956_mir_hsa-miR-194-5p	25.467
DOX CTRL T0	1151	477957_mir_hsa-miR-195-5p	24.247
DOX CTRL T0	1151	477961_mir_hsa-miR-199a-3p	18.074
DOX CTRL T0	1151	477970_mir_hsa-miR-210-3p	26.315
DOX CTRL T0	1151	477975_mir_hsa-miR-21-5p	16.176
DOX CTRL T0	1151	477981_mir_hsa-miR-221-3p	14.292
DOX CTRL T0	1151	477982_mir_hsa-miR-222-3p	22.796
DOX CTRL T0	1151	477983_mir_hsa-miR-223-3p	15.211
DOX CTRL T0	1151	477985_mir_hsa-miR-22-3p	19.603
DOX CTRL T0	1151	477987_mir_hsa-miR-22-5p	20.689
DOX CTRL T0	1151	477992_mir_hsa-miR-24-3p	17.283
DOX CTRL T0	1151	477994_mir_hsa-miR-25-3p	17.824
DOX CTRL T0	1151	477995_mir_hsa-miR-26a-5p	21.426
DOX CTRL T0	1151	477999_mir_hsa-miR-28-3p	23.906
DOX CTRL T0	1151	478007_mir_hsa-miR-30b-5p	21.811
DOX CTRL T0	1151	478008_mir_hsa-miR-30c-5p	21.026
DOX CTRL T0	1151	478024_mir_hsa-miR-324-5p	21.797
DOX CTRL T0	1151	478027_mir_hsa-miR-326	21.135
DOX CTRL T0	1151	478028_mir_hsa-miR-328-3p	21.773
DOX CTRL T0	1151	478040_mir_hsa-miR-339-5p	24.831
DOX CTRL T0	1151	478055_mir_hsa-miR-361-3p	26.781
DOX CTRL T0	1151	478056_mir_hsa-miR-361-5p	19.401
DOX CTRL T0	1151	478060_mir_hsa-miR-363-3p	22.241
DOX CTRL T0	1151	478090_mir_hsa-miR-423-5p	17.046
DOX CTRL T0	1151	478092_mir_hsa-miR-424-5p	20.492
DOX CTRL T0	1151	478094_mir_hsa-miR-425-5p	20.338
DOX CTRL T0	1151	478107_mir_hsa-miR-451a	13.695
DOX CTRL T0	1151	478128_mir_hsa-miR-486-5p	18.191
DOX CTRL T0	1151	478151_mir_hsa-miR-532-5p	30.496
DOX CTRL T0	1151	478167_mir_hsa-miR-584-5p	18.022
DOX CTRL T0	1151	478183_mir_hsa-miR-629-5p	26.546
DOX CTRL T0	1151	478189_mir_hsa-miR-652-3p	19.835
DOX CTRL T0	1151	478192_mir_hsa-miR-660-5p	23.565
DOX CTRL T0	1151	478207_mir_hsa-miR-885-5p	32.922
DOX CTRL T0	1151	478210_mir_hsa-miR-93-5p	20.507
DOX CTRL T0	1151	478262_mir_hsa-miR-192-5p	21.381
DOX CTRL T0	1151	478264_mir_hsa-miR-19b-3p	21.464
DOX CTRL T0	1151	478308_mir_hsa-miR-484	19.367
DOX CTRL T0	1151	478327_mir_hsa-miR-423-3p	19.491
DOX CTRL T0	1151	478343_mir_hsa-miR-99b-5p	23.773
DOX CTRL T0	1151	478369_mir_hsa-miR-29b-3p	24.163
DOX CTRL T0	1151	478399_mir_hsa-miR-146a-5p	15.815
DOX CTRL T0	1151	478412_mir_hsa-miR-106b-5p	20.706
DOX CTRL T0	1151	478418_mir_hsa-miR-26b-5p	18.534
DOX CTRL T0	1151	478447_mir_hsa-miR-17-5p	17.527
DOX CTRL T0	1151	478505_mir_hsa-miR-151a-5p	19.502
DOX CTRL T0	1151	478532_mir_hsa-miR-23a-3p	16.387
DOX CTRL T0	1151	478551_mir_hsa-miR-18a-5p	20.919
DOX CTRL T0	1151	478576_mir_hsa-let-7b-5p	19.776
DOX CTRL T0	1151	478580_mir_hsa-let-7g-5p	17.837
DOX CTRL T0	1151	478583_mir_hsa-miR-181b-5p	23.434
DOX CTRL T0	1151	478586_mir_hsa-miR-20a-5p	17.672
DOX CTRL T0	1151	478587_mir_hsa-miR-29a-3p	20.896
DOX CTRL T0	1151	479228_mir_hsa-miR-19a-3p	18.508
DOX CTRL T0	1151	479229_mir_hsa-miR-29c-3p	21.021
DOX CTRL T0	1151	479241_mir_hsa-miR-10a-5p	23.789
DOX CTRL T0	1152	477814_mir_hsa-miR-148a-3p	22.269
DOX CTRL T0	1152	477824_mir_hsa-miR-148b-3p	21.024
DOX CTRL T0	1152	477827_mir_hsa-miR-92a-3p	17.825
DOX CTRL T0	1152	477840_mir_hsa-miR-130b-3p	23.178
DOX CTRL T0	1152	477848_mir_hsa-let-7d-3p	19.974
DOX CTRL T0	1152	477851_mir_hsa-miR-130a-3p	20.689
DOX CTRL T0	1152	477854_mir_hsa-miR-380-3p	27.589
DOX CTRL T0	1152	477855_mir_hsa-miR-122-5p	21.583
DOX CTRL T0	1152	477857_mir_hsa-miR-181a-5p	22.752
DOX CTRL T0	1152	477858_mir_hsa-miR-15a-5p	17.301
DOX CTRL T0	1152	477860_mir_hsa-miR-16-5p	15.772
DOX CTRL T0	1152	477863_mir_hsa-miR-101-3p	20.777
DOX CTRL T0	1152	477866_mir_hsa-miR-106b-3p	25.214
DOX CTRL T0	1152	477869_mir_hsa-miR-1180-3p	31.988
DOX CTRL T0	1152	477884_mir_hsa-miR-125a-5p	27.537
[truncated: 2,057 more rows]
