# Supplementary material for: Circulating MicroRNAs as Potential Predictors of Anthracycline-Induced Troponin Elevation in Breast Cancer Patients: Diverging Effects of Doxorubicin and Epirubicin
Source: J Clin Med. 2020 May 11;9(5):1418. doi: 10.3390/jcm9051418 (PMC7290665; doi:10.3390/jcm9051418)
Supplement: Supplementary file 1 [file jcm-09-01418-s001.zip › Table S4.xlsx]

## Sheet: TABLE S4
		Table S4. Screening Patients Demographics
			EPI cTn-	EPI cTn+	p-value	DOX cTn-	DOX cTn+	p-value
		Subjects (n)	12	12		12	12
		Age (mean ± SD)	47.4 ± 14	52.2 ± 6.3	0.55	53.2 ± 9.7	50.9 ± 12.1	0.8
		BMI (mean ± SD)	21.8 ± 2.1	25.4 ± 3.2	0.01	26 ± 4.4	24.4 ± 3.4	0.34
		Smokers, n (%)	2 (17)	3 (25)	1	2 (17)	3 (25)	0.64
		Hypertension, n (%)	1 (8)	0 (0)	1	0 (0)	0 (0)	1
		Dyslipidemia, n (%)	2 (17)	1 (8)	1	2 (17)	0 (0)	0.48
		Diabetes, n (%)	0 (0)	1 (8)	1	0 (0)	0 (0)	1
		cycles of therapy (mean ± SD)	3.6 ± 0.9	3.7 ± 0.5	0.38	4 ± 0	4 ± 0	1
		Anthracycline cumulative dose mg/m2 (mean ± SD)	199.3 ± 38.5	239.2 ± 45.3	0.02	240 ± 0	220 ± 46.7	0.17
		LVEF (%) at T0 (mean ± SD)	64.1 ± 4.4	64.4 ± 6.9	0.91	64.3 ± 4.5	65.2 ± 7	1
		LVEF (%) at 1 year (mean ± SD)	63.5 ± 4.3	63.9 ± 3.5	0.76	63.8 ± 6	66 ± 6.6	0.67
