# Supplementary material for: Circulating MicroRNAs as Potential Predictors of Anthracycline-Induced Troponin Elevation in Breast Cancer Patients: Diverging Effects of Doxorubicin and Epirubicin
Source: J Clin Med. 2020 May 11;9(5):1418. doi: 10.3390/jcm9051418 (PMC7290665; doi:10.3390/jcm9051418)
Supplement: Supplementary file 1 [file jcm-09-01418-s001.zip › Table S5.xlsx]

## Sheet: miRNA Screening
	Table S5
	Plasma miRNAs Screening Results
	T0
	DOX Tn+/DOX Tn-			EPI Tn+/EPI Tn-
	miRNA	p-value	Variation	miRNA	p-value	Variation
	miR-99b-5p	p = 0.009	Up-regulation	miR-128-3p	p = 0.046	Down-regulation
	miR-122-5p	p = 0.049	Up-regulation	miR-181b-5p	p = 0.03	Down-regulation
	miR-125b-5p	p = 0.028	Up-regulation	miR-181c-5p	p = 0.046	Down-regulation
	miR-532-5p	p = 0.015	Up-regulation	miR-361-3p	p = 0.049	Down-regulation
	miR-885-5p	p = 0.007	Up-regulation
