# Supplementary material for: Circulating MicroRNAs as Potential Predictors of Anthracycline-Induced Troponin Elevation in Breast Cancer Patients: Diverging Effects of Doxorubicin and Epirubicin
Source: J Clin Med. 2020 May 11;9(5):1418. doi: 10.3390/jcm9051418 (PMC7290665; doi:10.3390/jcm9051418)
Supplement: Supplementary file 1 [file jcm-09-01418-s001.zip › Table S6.xlsx]

## Sheet: Table S6
	Table S6. Normalized log-transformed expression values for significant miRNAs at baseline.
	miR-122-5p	cTn- DOX	cTn+ DOX	p-value cTn+/cTn+	cTn- EPI	cTn+ EPI	p-value cTn+/cTn+
	Minimum	-4.28	-3.49	0.007	-7.53	-3.89	0.5
	Median	-1.94	0.68		-0.74	0.01
	Maximum	0.96	3.84		4.43	1.68
	miR-499a-5p	cTn- DOX	cTn+ DOX	p-value cTn+/cTn+	cTn- EPI	cTn+ EPI	p-value cTn+/cTn+
	Minimum	-2.11	-1.43	0.029	-6.71	-2.27	0.75
	Median	-0.16	1.2		-0.33	-0.08
	Maximum	1.81	6.76		7.34	2.38
	miR-885-5p	cTn- DOX	cTn+ DOX	p-value cTn+/cTn+	cTn- EPI	cTn+ EPI	p-value cTn+/cTn+
	Minimum	-5.84	-4.57	0.035	-8.64	-0.52	0.14
	Median	-1.12	1.07		0.2	1.82
	Maximum	2.66	6.46		5.21	3.35
	-ddCt values for indicated miRNAs
