# Supplementary material for: Circulating MicroRNAs as Potential Predictors of Anthracycline-Induced Troponin Elevation in Breast Cancer Patients: Diverging Effects of Doxorubicin and Epirubicin
Source: J Clin Med. 2020 May 11;9(5):1418. doi: 10.3390/jcm9051418 (PMC7290665; doi:10.3390/jcm9051418)
Supplement: Supplementary file 1 [file jcm-09-01418-s001.zip › Table S7.xlsx]

## Sheet: Table S7
	Table S7	DOX miRNAs Expression Values
	miR-122	cTn- DOX	cTn+ DOX	p-value cTn+/cTn+
	T0	-1.80 ± 0.52	0.28 ± 0.49	0.00720532
	T1	0.03 ± 0.94	1.41 ± 0.60	0.211127
	T2	-0.32 ± 0.77	0.80 ± 0.41	0.221919
	miR-499a-5p	cTn- DOX	cTn+ DOX	p-value cTn+/cTn+
	T0	-0.20 ± 0.36	1.60 ± 0.63	0.029
	T1	0.03 ± 0.42	1.14 ± 0.58	0.140703
	T2	1.45 ± 0.51	0.30 ± 0.70	0.189828
	miR-885-5p	cTn- DOX	cTn+ DOX	p-value cTn+/cTn+
	T0	-0.68 ± 0.69	1.92 ± 0.93	0.035
	T1	1.05 ± 0.96	2.49 ± 0.63	0.207852
	T2	2.07 ± 0.60	2.35 ± 0.41	0.721637
	Data are expressed as -ddCt Mean ± SEM
