# Supplementary material for: Circulating MicroRNAs as Potential Predictors of Anthracycline-Induced Troponin Elevation in Breast Cancer Patients: Diverging Effects of Doxorubicin and Epirubicin
Source: J Clin Med. 2020 May 11;9(5):1418. doi: 10.3390/jcm9051418 (PMC7290665; doi:10.3390/jcm9051418)
Supplement: Supplementary file 1 [file jcm-09-01418-s001.zip › Table S8.xlsx]

## Sheet: Table S8
Table S8. Changes over time of relevant miRNAs in DOX and EPI whole groups.
miR-34a-5p	DOX	EPI		miR-122-5p	DOX	EPI		miR-885-5p	DOX	EPI
T0	-2.28 ± 0.31	-2.84 ± 0.25		T0	-0.63 ± 0.40	-0.92 ± 0.33		T0	0.67 ± 0.63	0.43 ± 0.43
T1	0.08 ± 0.27	-0.33 ± 0.21		T1	0.81 ± 0.54	0.07 ± 0.34		T1	1.82 ± 0.57	2.03 ± 0.36
T2	-0.99 ± 0.46	-1.52 ± 0.35		T2	0.22 ± 0.45	0.22 ± 0.35		T2	2.20 ± 0.37	1.69 ± 0.38
Drug	Time-point	p-values		Drug	Time-point	p-values		Drug	Time-point	p-values
DOX	T0 vs T1	3.73618e-07		DOX	T0 vs T1	0.0354278		DOX	T0 vs T1	0.178549
DOX	T0 vs T2	0.0202806		DOX	T0 vs T2	0.163006		DOX	T0 vs T2	0.0472578
DOX	T1 vs T2	0.0373501		DOX	T1 vs T2	0.41591		DOX	T1 vs T2	0.596696
EPI	T0 vs T1	1.17882e-11		EPI	T0 vs T1	0.0395984		EPI	T0 vs T1	0.007
EPI	T0 vs T2	0.002183		EPI	T0 vs T2	0.0205495		EPI	T0 vs T2	0.041
EPI	T1 vs T2	0.00303671		EPI	T1 vs T2	0.764153		EPI	T1 vs T2	0.511
Data are expressed as -ddCt Mean ± SEM
